# Supplementary material for: Depletable peroxidase-like activity of Fe3O4 nanozymes accompanied with separate migration of electrons and iron ions
Source: Nat Commun. 2022 Sep 12;13:5365. doi: 10.1038/s41467-022-33098-y (PMC9467987; doi:10.1038/s41467-022-33098-y)
Supplement: Supplementary file 4 — Source Data [file 41467_2022_33098_MOESM4_ESM.xlsx]

## Sheet: Fig. 1b
Fig. 1b
	bnano (U)
mFe (ug)	Fe3O4 NPs			r-Fe2O3 NPs			a-Fe2O3 NPs
0.3	0.0013	0.00141	0.00135	0.00025	0.000241	0.000246	1.27e-05	1.8e-05	1.65e-05
0.6	0.00204	0.00211	0.00209	0.000435	0.00044	0.000439	3.45e-05	2.5e-05	3.14e-05
0.9	0.00253	0.00264	0.00259	0.000549	0.000541	0.000548	3.97e-05	4.01e-05	3.98e-05
1.2	0.00297	0.00311	0.00303	0.000649	0.000665	0.000657	5.21e-05	4.02e-05	4.42e-05
1.5	0.00329	0.00355	0.00345	0.000756	0.000793	0.000776	5.88e-05	5.26e-05	5.64e-05

## Sheet: Fig. 1d
Fig. 1d
Days of cyclic catalysis	anano [U/mg]
0	1.01248	0.84124	0.83165
1	0.71134	0.62941	0.61465
2	0.49434	0.55412	0.46924
3	0.57922	0.50762	0.51131
4	0.24412	0.34229	0.32753
5	0.3445	0.1777	0.23601

## Sheet: Fig. 1e
Fig. 1e
Energy loss [eV]	Fe3O4 NPs	Recycled Fe3O4 NPs
700.08	0	-3.82126
700.38	0	-188.134
700.68	0	72.3469
700.98	0	118.806
701.28	132.45	33.3291
701.58	42.8708	-95.5194
701.88	192.029	140.034
702.18	0	45.8799
702.48	0	92.5384
702.78	0	124.467
703.08	0	24.1767
703.38	0	265.625
703.68	0	289.893
703.98	0	220.166
704.28	14.4112	200.034
704.58	0	376.695
704.88	274.649	522.335
705.18	343.037	137.962
705.48	727.172	294.336
705.78	1205.6	358.012
706.08	1523.07	326.959
706.38	1799.19	857.173
706.68	2652.64	1111.47
706.98	4073.51	1411.86
707.28	5008.22	2124.01
707.58	5986.05	2606.13
707.88	7076.1	3377.83
708.18	8523.17	4158.21
708.48	9572.38	5286.3
708.78	10963.4	6367.07
709.08	11604	7242.56
709.38	11758.8	8265.57
709.68	11201.2	9130.99
709.98	10615.7	9678.33
710.28	9496.8	10568.7
710.58	8454.94	10879.5
710.88	7495.89	10818.9
711.18	6742.32	10857.3
711.48	6020.36	10870.7
711.78	5192.9	10507.1
712.08	4750.32	10171.8
712.38	4115.3	9512.01
712.68	3439.4	8660.11
712.98	3284.12	7988.2
713.28	2725.56	7313.18
713.58	2821.69	6569.52
713.88	2163.32	5832
714.18	2178.81	5151.35
714.48	2020.24	4730.52
714.78	1822.15	4292.7
715.08	1795.25	4094.3
715.38	1411.43	3820
715.68	1821.65	3449.57
715.98	1788.01	2982.26
716.28	1584.49	2853.93
716.58	1316.64	2852.38
716.88	1607.06	2623.28
717.18	1179.64	2433.96
717.48	1043.95	2471.94
717.78	1493.61	2366.42
718.08	1237.81	2240.65
718.38	970.447	2145.14
718.68	985.577	2009.53
718.98	1294.47	2150.6
719.28	1576.35	1976.68
719.58	1788.48	2109.82
719.88	2054.21	2158.17
720.18	2096.06	2246.12
720.48	2558.41	2322.91
720.78	3022.28	2432.66
721.08	3143.98	2596.96
721.38	2863.2	3143.54
721.68	3305.78	3191.45
721.98	3537.22	3560.81
722.28	3935.69	3346.43
722.58	3538.96	3460.77
722.88	3753.51	3666.93
723.18	3359.02	3589.67
723.48	3332.26	3797.21
723.78	3063.7	3843.61
724.08	3109.19	3604.73
724.38	2721.65	3648.22
724.68	2731.5	3678.96
724.98	2368.53	3574.16
725.28	2232.57	3478.87
725.58	1896.97	3354.36
725.88	2042.32	3354.31
726.18	1963.67	3291.79
726.48	1630.92	3256.99
726.78	1584.17	2969.95
727.08	2151.52	2791.47
727.38	1539.63	2532.07
727.68	2137.74	2472.64
727.98	2034.58	2329.41
728.28	1779.03	2424.97
728.58	2049.06	2225.9
728.88	1934.88	2236.82
729.18	1843.87	2069.29
729.48	2132.88	2031.24
729.78	1810.83	1891.14
730.08	1958.77	1697.3
730.38	1935.61	1886.91
730.68	1953.99	1899.66
730.98	1697.08	2156.39
731.28	1884.35	1977.88
731.58	2296.39	1960.7
731.88	2379.69	1931.84
732.18	2097.61	1897.05
732.48	1983.13	2185.84
732.78	2122.73	1859.67
733.08	2033.05	2011.38
733.38	2115.36	1910.69
733.68	2023.75	1944.6
733.98	2341.93	1847.43
734.28	2308.16	1778.54
734.58	2331.03	1881.98
734.88	2320.58	2034.63
735.18	2810.58	2067.85
735.48	2668.32	1734.17
735.78	2493.97	1810.49
736.08	2298.36	1902.93
736.38	2211.27	1966.43
736.68	1953.64	1867.49
736.98	2428.62	1876.28
737.28	2325.34	1955.29
737.58	2422.48	1978.66
737.88	2221.89	1932.66
738.18	2061.49	1944.6
738.48	2380.24	1960.09
738.78	2409.59	2047.04
739.08	2222.97	2025.8
739.38	2283.78	2215.78
739.68	2098.39	2003.5
739.98	2221.44	2179.93

## Sheet: Fig. 1f
Fig. 1f
0 day																	1 day																	3 days
Binding energy [eV]	Counts / s																Binding energy [eV]	Counts / s																Binding energy [eV]	Counts / s
	Raw line	The deconvoluted peak												Backgnd.	Fitting line			Raw line	The deconvoluted peak												Backgnd.	Fitting line			Raw line	The deconvoluted peak												Backgnd.	Fitting line
740.18	18649.3	18622.7	18622.7	18622.7	18622.7	18622.7	18622.7	18622.7	18622.7	18622.7	18622.7	18622.7	18624.7	18622.7	18624.7		740.48	20330.2	20336.3	20336.3	20336.3	20336.3	20336.3	20336.3	20336.3	20336.3	20336.3	20336.3	20336.3	20336.7	20336.3	20336.7		740.63	14201.4	14200.6	14200.6	14200.6	14200.6	14200.6	14200.6	14200.6	14200.6	14200.6	14200.6	14200.6	14200.6	14200.6	14200.6
740.08	18662.1	18620.1	18620.1	18620.1	18620.1	18620.1	18620.1	18620.1	18620.1	18620.1	18620.1	18620.1	18622.5	18620.1	18622.5		740.43	20268.6	20335.4	20335.4	20335.4	20335.4	20335.4	20335.4	20335.4	20335.4	20335.4	20335.4	20335.4	20335.9	20335.4	20335.9		740.58	14160.9	14197.9	14197.9	14197.9	14197.9	14197.9	14197.9	14197.9	14197.9	14197.9	14197.9	14197.9	14198	14197.9	14198
739.98	18556.6	18617.4	18617.4	18617.4	18617.4	18617.4	18617.4	18617.4	18617.4	18617.4	18617.4	18617.4	18620.4	18617.4	18620.4		740.38	20396.2	20330.2	20330.2	20330.2	20330.2	20330.2	20330.2	20330.2	20330.2	20330.2	20330.2	20330.2	20330.6	20330.2	20330.6		740.53	14229.6	14178.4	14178.4	14178.4	14178.4	14178.4	14178.4	14178.4	14178.4	14178.4	14178.4	14178.4	14178.6	14178.4	14178.6
739.88	18657.3	18614.7	18614.7	18614.7	18614.7	18614.7	18614.7	18614.7	18614.7	18614.7	18614.7	18614.7	18618.3	18614.7	18618.3		740.33	20249.2	20322.2	20322.2	20322.2	20322.2	20322.2	20322.2	20322.2	20322.2	20322.2	20322.2	20322.2	20322.7	20322.2	20322.7		740.48	14177.3	14166.3	14166.3	14166.3	14166.3	14166.3	14166.3	14166.3	14166.3	14166.3	14166.3	14166.3	14166.4	14166.3	14166.4
739.78	18624.5	18611.8	18611.8	18611.8	18611.8	18611.8	18611.8	18611.8	18611.8	18611.8	18611.8	18611.8	18616.2	18611.8	18616.2		740.28	20297.8	20313	20313	20313	20313	20313	20313	20313	20313	20313	20313	20313	20313.5	20313	20313.5		740.43	14184.2	14165.5	14165.5	14165.5	14165.5	14165.5	14165.5	14165.5	14165.5	14165.5	14165.5	14165.5	14165.6	14165.5	14165.6
739.68	18735.3	18608.6	18608.6	18608.6	18608.6	18608.6	18608.6	18608.6	18608.6	18608.6	18608.6	18608.6	18614	18608.6	18614		740.23	20476	20302.9	20302.9	20302.9	20302.9	20302.9	20302.9	20302.9	20302.9	20302.9	20302.9	20302.9	20303.6	20302.9	20303.6		740.38	14250	14164.6	14164.6	14164.6	14164.6	14164.6	14164.6	14164.6	14164.6	14164.6	14164.6	14164.6	14164.8	14164.6	14164.8
739.58	18828.1	18605.2	18605.2	18605.2	18605.2	18605.2	18605.2	18605.2	18605.2	18605.2	18605.2	18605.2	18611.7	18605.2	18611.7		740.18	20521.3	20292.1	20292.1	20292.1	20292.1	20292.1	20292.1	20292.1	20292.1	20292.1	20292.1	20292.1	20292.9	20292.1	20292.9		740.33	14181.7	14163.7	14163.7	14163.7	14163.7	14163.7	14163.7	14163.7	14163.7	14163.7	14163.7	14163.7	14163.9	14163.7	14163.9
739.48	18729.8	18601.6	18601.6	18601.6	18601.6	18601.6	18601.6	18601.6	18601.6	18601.6	18601.6	18601.6	18609.4	18601.6	18609.4		740.13	20452.3	20279.5	20279.5	20279.5	20279.5	20279.5	20279.5	20279.5	20279.5	20279.5	20279.5	20279.5	20280.3	20279.5	20280.3		740.28	14042.5	14162.8	14162.8	14162.8	14162.8	14162.8	14162.8	14162.8	14162.8	14162.8	14162.8	14162.8	14163	14162.8	14163
739.38	18803.8	18597.8	18597.8	18597.8	18597.8	18597.8	18597.8	18597.8	18597.8	18597.8	18597.8	18597.8	18607.1	18597.8	18607.1		740.08	20368.4	20263	20263	20263	20263	20263	20263	20263	20263	20263	20263	20263	20263.9	20263	20263.9		740.23	14069.3	14161.8	14161.8	14161.8	14161.8	14161.8	14161.8	14161.8	14161.8	14161.8	14161.8	14161.8	14162	14161.8	14162
739.28	18690.8	18594.2	18594.2	18594.2	18594.2	18594.2	18594.2	18594.2	18594.2	18594.2	18594.2	18594.2	18605.3	18594.2	18605.3		740.03	20322	20246.5	20246.5	20246.5	20246.5	20246.5	20246.5	20246.5	20246.5	20246.5	20246.5	20246.5	20247.4	20246.5	20247.4		740.18	14198.6	14160.8	14160.8	14160.8	14160.8	14160.8	14160.8	14160.8	14160.8	14160.8	14160.8	14160.8	14161	14160.8	14161
739.18	18596.1	18590.7	18590.7	18590.7	18590.7	18590.7	18590.7	18590.7	18590.7	18590.7	18590.7	18590.7	18604	18590.7	18604		739.98	20306.1	20228.7	20228.7	20228.7	20228.7	20228.7	20228.7	20228.7	20228.7	20228.7	20228.7	20228.7	20229.8	20228.7	20229.8		740.13	14269.4	14159.7	14159.7	14159.7	14159.7	14159.7	14159.7	14159.7	14159.7	14159.7	14159.7	14159.7	14160	14159.7	14160
739.08	18602.9	18587	18587	18587	18587	18587	18587	18587	18587	18587	18587	18587	18602.8	18587	18602.8		739.93	20339.7	20210.8	20210.8	20210.8	20210.8	20210.8	20210.8	20210.8	20210.8	20210.8	20210.8	20210.8	20212	20210.8	20212		740.08	14318	14158.6	14158.6	14158.6	14158.6	14158.6	14158.6	14158.6	14158.6	14158.6	14158.6	14158.6	14158.9	14158.6	14158.9
738.98	18905.8	18583	18583	18583	18583	18583	18583	18583	18583	18583	18583	18583	18601.7	18583	18601.7		739.88	20414	20194.2	20194.2	20194.2	20194.2	20194.2	20194.2	20194.2	20194.2	20194.2	20194.2	20194.2	20195.6	20194.2	20195.6		740.03	14287.1	14157.4	14157.4	14157.4	14157.4	14157.4	14157.4	14157.4	14157.4	14157.4	14157.4	14157.4	14157.8	14157.4	14157.8
738.88	19002.8	18578.6	18578.6	18578.6	18578.6	18578.6	18578.6	18578.6	18578.6	18578.6	18578.6	18578.6	18600.8	18578.6	18600.8		739.83	20221.2	20181.5	20181.5	20181.5	20181.5	20181.5	20181.5	20181.5	20181.5	20181.5	20181.5	20181.5	20182.9	20181.5	20182.9		739.98	14409.4	14156.3	14156.3	14156.3	14156.3	14156.3	14156.3	14156.3	14156.3	14156.3	14156.3	14156.3	14156.7	14156.3	14156.7
738.78	18916.9	18574.1	18574.1	18574.1	18574.1	18574.1	18574.1	18574.1	18574.1	18574.1	18574.1	18574.1	18600.4	18574.1	18600.4		739.78	20171.1	20170.1	20170.1	20170.1	20170.1	20170.1	20170.1	20170.1	20170.1	20170.1	20170.1	20170.1	20171.7	20170.1	20171.7		739.93	14441.1	14155.1	14155.1	14155.1	14155.1	14155.1	14155.1	14155.1	14155.1	14155.1	14155.1	14155.1	14155.5	14155.1	14155.5
738.68	18670	18569.5	18569.5	18569.5	18569.5	18569.5	18569.5	18569.5	18569.5	18569.5	18569.5	18569.5	18600.5	18569.5	18600.5		739.73	20126.1	20158.2	20158.2	20158.2	20158.2	20158.2	20158.2	20158.2	20158.2	20158.2	20158.2	20158.2	20160.1	20158.2	20160.1		739.88	14272.1	14153.8	14153.8	14153.8	14153.8	14153.8	14153.8	14153.8	14153.8	14153.8	14153.8	14153.8	14154.2	14153.8	14154.2
738.58	18649.6	18564.9	18564.9	18564.9	18564.9	18564.9	18564.9	18564.9	18564.9	18564.9	18565	18564.9	18601.4	18564.9	18601.4		739.68	20196.3	20148.1	20148.1	20148.1	20148.1	20148.1	20148.1	20148.1	20148.1	20148.1	20148.1	20148.1	20150.1	20148.1	20150.1		739.83	14145.5	14152.4	14152.4	14152.4	14152.4	14152.4	14152.4	14152.4	14152.4	14152.4	14152.4	14152.4	14152.9	14152.4	14152.9
738.48	18770	18560.6	18560.6	18560.6	18560.6	18560.6	18560.6	18560.6	18560.6	18560.6	18560.6	18560.6	18603.3	18560.6	18603.3		739.63	20079	20139.9	20139.9	20139.9	20139.9	20139.9	20139.9	20139.9	20139.9	20139.9	20139.9	20139.9	20142.2	20139.9	20142.2		739.78	14230.6	14151.1	14151.1	14151.1	14151.1	14151.1	14151.1	14151.1	14151.1	14151.1	14151.1	14151.1	14151.6	14151.1	14151.6
738.38	18786.5	18556.3	18556.3	18556.3	18556.3	18556.3	18556.3	18556.3	18556.3	18556.3	18556.3	18556.3	18606.3	18556.3	18606.3		739.58	20223.8	20135.4	20135.4	20135.4	20135.4	20135.4	20135.4	20135.4	20135.4	20135.4	20135.4	20135.4	20137.9	20135.4	20137.9		739.73	14327.8	14149.8	14149.8	14149.8	14149.8	14149.8	14149.8	14149.8	14149.8	14149.8	14149.8	14149.8	14150.4	14149.8	14150.4
738.28	18800.1	18551.8	18551.8	18551.8	18551.8	18551.8	18551.8	18551.8	18551.8	18551.8	18551.8	18551.8	18610.1	18551.8	18610.2		739.53	20289.9	20135.3	20135.3	20135.3	20135.3	20135.3	20135.3	20135.3	20135.3	20135.3	20135.3	20135.3	20138	20135.3	20138		739.68	14374.3	14148.4	14148.4	14148.4	14148.4	14148.4	14148.4	14148.4	14148.4	14148.4	14148.4	14148.4	14149.1	14148.4	14149.1
738.18	18831.5	18547	18547	18547	18547	18547	18547	18547	18547	18547	18547.1	18547	18615	18547	18615		739.48	20082	20135	20135	20135	20135	20135	20135	20135	20135	20135	20135	20135	20138	20135	20138		739.63	14270.3	14147.1	14147.1	14147.1	14147.1	14147.1	14147.1	14147.1	14147.1	14147.1	14147.1	14147.1	14147.8	14147.1	14147.8
738.08	18778.5	18542.3	18542.3	18542.3	18542.3	18542.3	18542.3	18542.3	18542.3	18542.3	18542.3	18542.3	18621.2	18542.3	18621.2		739.43	20070.9	20133.6	20133.6	20133.6	20133.6	20133.6	20133.6	20133.6	20133.6	20133.6	20133.6	20133.6	20136.8	20133.6	20136.8		739.58	14174	14145.7	14145.7	14145.7	14145.7	14145.7	14145.7	14145.7	14145.7	14145.7	14145.7	14145.7	14146.6	14145.7	14146.6
737.98	18698.6	18537.3	18537.3	18537.3	18537.3	18537.3	18537.3	18537.3	18537.3	18537.3	18537.3	18537.3	18628.7	18537.3	18628.7		739.38	19991	20131.7	20131.7	20131.7	20131.7	20131.7	20131.7	20131.7	20131.7	20131.7	20131.7	20131.7	20135.3	20131.7	20135.3		739.53	14184.6	14144.4	14144.4	14144.4	14144.4	14144.4	14144.4	14144.4	14144.4	14144.4	14144.4	14144.4	14145.3	14144.4	14145.3
737.88	18980.3	18531.9	18531.9	18531.9	18531.9	18531.9	18531.9	18531.9	18531.9	18531.9	18532	18531.9	18637.5	18531.9	18637.6		739.33	20043.7	20130.5	20130.5	20130.5	20130.5	20130.5	20130.5	20130.5	20130.5	20130.5	20130.5	20130.5	20134.5	20130.5	20134.5		739.48	14373.6	14143	14143	14143	14143	14143	14143	14143	14143	14143	14143	14143	14144.1	14143	14144.1
737.78	18993.8	18526.4	18526.4	18526.4	18526.4	18526.4	18526.4	18526.4	18526.4	18526.4	18526.5	18526.4	18648.1	18526.4	18648.2		739.28	20215	20126.7	20126.7	20126.7	20126.7	20126.7	20126.7	20126.7	20126.7	20126.7	20126.7	20126.7	20131.1	20126.7	20131.1		739.43	14437.4	14141.6	14141.6	14141.6	14141.6	14141.6	14141.6	14141.6	14141.6	14141.6	14141.6	14141.6	14142.8	14141.6	14142.8
737.68	18946.1	18520.4	18520.4	18520.4	18520.4	18520.4	18520.4	18520.4	18520.4	18520.4	18520.5	18520.4	18660.3	18520.4	18660.4		739.23	20269.1	20122.8	20122.8	20122.8	20122.8	20122.8	20122.8	20122.8	20122.8	20122.8	20122.8	20122.8	20127.6	20122.8	20127.6		739.38	14363	14140.3	14140.3	14140.3	14140.3	14140.3	14140.3	14140.3	14140.3	14140.3	14140.3	14140.3	14141.6	14140.3	14141.6
737.58	19096.9	18514.1	18514.1	18514.1	18514.1	18514.1	18514.1	18514.1	18514.1	18514.1	18514.2	18514.1	18674.4	18514.1	18674.5		739.18	20140	20118.2	20118.2	20118.2	20118.2	20118.2	20118.2	20118.2	20118.2	20118.2	20118.2	20118.2	20123.5	20118.2	20123.5		739.33	14212.1	14139.1	14139.1	14139.1	14139.1	14139.1	14139.1	14139.1	14139.1	14139.1	14139.1	14139.1	14140.5	14139.1	14140.5
737.48	18982.3	18507.5	18507.5	18507.5	18507.5	18507.5	18507.5	18507.5	18507.5	18507.5	18507.6	18507.5	18690.9	18507.5	18691		739.13	20101.6	20111	20111	20111	20111	20111	20111	20111	20111	20111	20111	20111	20116.8	20111	20116.8		739.28	14176.4	14137.9	14137.9	14137.9	14137.9	14137.9	14137.9	14137.9	14137.9	14137.9	14137.9	14137.9	14139.5	14137.9	14139.5
737.38	19100.5	18500.4	18500.4	18500.4	18500.4	18500.4	18500.4	18500.4	18500.4	18500.4	18500.6	18500.4	18709.6	18500.4	18709.7		739.08	20310.3	20103	20103	20103	20103	20103	20103	20103	20103	20103	20103	20103	20109.4	20103	20109.4		739.23	14232.5	14136.7	14136.7	14136.7	14136.7	14136.7	14136.7	14136.7	14136.7	14136.7	14136.7	14136.7	14138.5	14136.7	14138.5
737.28	19325.3	18493	18493	18493	18493	18493	18493	18493	18493	18493	18493.2	18493	18731	18493	18731.1		739.03	20190.2	20093.1	20093.1	20093.1	20093.1	20093.1	20093.1	20093.1	20093.1	20093.1	20093.1	20093.1	20100.1	20093.1	20100.1		739.18	14099.6	14135.5	14135.5	14135.5	14135.5	14135.5	14135.5	14135.5	14135.5	14135.5	14135.5	14135.5	14137.4	14135.5	14137.4
737.18	19170.9	18485.8	18485.8	18485.8	18485.8	18485.8	18485.8	18485.8	18485.8	18485.8	18486	18485.8	18755.7	18485.8	18756		738.98	20301.8	20082.4	20082.4	20082.4	20082.4	20082.4	20082.4	20082.4	20082.4	20082.4	20082.4	20082.4	20090.1	20082.4	20090.1		739.13	14042.1	14134.3	14134.3	14134.3	14134.3	14134.3	14134.3	14134.3	14134.3	14134.3	14134.3	14134.3	14136.4	14134.3	14136.4
737.08	18909.8	18478.3	18478.3	18478.3	18478.3	18478.3	18478.3	18478.3	18478.3	18478.3	18478.6	18478.3	18783.8	18478.3	18784.1		738.93	20285.3	20074	20074	20074	20074	20074	20074	20074	20074	20074	20074	20074	20082.4	20074	20082.4		739.08	14059.7	14133.1	14133.1	14133.1	14133.1	14133.1	14133.1	14133.1	14133.1	14133.1	14133.1	14133.1	14135.5	14133.1	14135.5
736.98	19075.9	18470.7	18470.7	18470.7	18470.7	18470.7	18470.7	18470.7	18470.7	18470.7	18471.1	18470.7	18815.5	18470.7	18815.9		738.88	20071.4	20068.8	20068.8	20068.8	20068.8	20068.8	20068.8	20068.8	20068.8	20068.8	20068.8	20068.8	20078	20068.8	20078		739.03	14093	14131.8	14131.8	14131.8	14131.8	14131.8	14131.8	14131.8	14131.8	14131.8	14131.8	14131.8	14134.5	14131.8	14134.5
736.88	19117.8	18463.3	18463.3	18463.3	18463.3	18463.3	18463.3	18463.3	18463.3	18463.3	18463.8	18463.3	18851.3	18463.3	18851.8		738.83	20089.4	20064.8	20064.8	20064.8	20064.8	20064.8	20064.8	20064.8	20064.8	20064.8	20064.8	20064.8	20074.8	20064.8	20074.8		738.98	14235.4	14130.5	14130.5	14130.5	14130.5	14130.5	14130.5	14130.5	14130.5	14130.5	14130.5	14130.5	14133.4	14130.5	14133.4
736.78	19146.2	18455.7	18455.7	18455.7	18455.7	18455.7	18455.7	18455.7	18455.7	18455.7	18456.2	18455.7	18891.2	18455.7	18891.7		738.78	20022.4	20059.3	20059.3	20059.3	20059.3	20059.3	20059.3	20059.3	20059.3	20059.3	20059.3	20059.3	20070.3	20059.3	20070.3		738.93	14279.6	14129.2	14129.2	14129.2	14129.2	14129.2	14129.2	14129.2	14129.2	14129.2	14129.2	14129.2	14132.4	14129.2	14132.4
736.68	19291.8	18447.3	18447.3	18447.3	18447.3	18447.3	18447.3	18447.3	18447.3	18447.3	18448	18447.3	18934.8	18447.3	18935.5		738.73	19897.8	20055.2	20055.2	20055.2	20055.2	20055.2	20055.2	20055.2	20055.2	20055.2	20055.2	20055.2	20067.2	20055.2	20067.2		738.88	14373.8	14127.9	14127.9	14127.9	14127.9	14127.9	14127.9	14127.9	14127.9	14127.9	14127.9	14127.9	14131.4	14127.9	14131.4
736.58	19423.4	18438.6	18438.6	18438.6	18438.6	18438.6	18438.6	18438.6	18438.6	18438.6	18439.4	18438.6	18982.7	18438.6	18983.5		738.68	19865.7	20052.7	20052.7	20052.7	20052.7	20052.7	20052.7	20052.7	20052.7	20052.7	20052.7	20052.7	20065.8	20052.7	20065.8		738.83	14566.5	14126.6	14126.6	14126.6	14126.6	14126.6	14126.6	14126.6	14126.6	14126.6	14126.6	14126.6	14130.5	14126.6	14130.5
736.48	19342.9	18429.4	18429.4	18429.4	18429.4	18429.4	18429.4	18429.4	18429.4	18429.4	18430.4	18429.4	19034.9	18429.4	19036		738.63	19988.7	20051.5	20051.5	20051.5	20051.5	20051.5	20051.5	20051.5	20051.5	20051.5	20051.5	20051.5	20065.8	20051.5	20065.8		738.78	14373.2	14125.1	14125.1	14125.1	14125.1	14125.1	14125.1	14125.1	14125.1	14125.1	14125.1	14125.1	14129.4	14125.1	14129.4
736.38	19455	18419.6	18419.6	18419.6	18419.6	18419.6	18419.6	18419.6	18419.6	18419.6	18420.9	18419.6	19091.7	18419.6	19093		738.58	20197	20050.1	20050.1	20050.1	20050.1	20050.1	20050.1	20050.1	20050.1	20050.1	20050.1	20050.1	20065.7	20050.1	20065.7		738.73	14161	14123.6	14123.6	14123.6	14123.6	14123.6	14123.6	14123.6	14123.6	14123.6	14123.6	14123.6	14128.3	14123.6	14128.3
736.28	19508.4	18409.4	18409.4	18409.4	18409.4	18409.4	18409.4	18409.4	18409.4	18409.4	18410.9	18409.4	19153.1	18409.4	19154.7		738.53	20120.6	20048.6	20048.6	20048.6	20048.6	20048.6	20048.6	20048.6	20048.6	20048.6	20048.6	20048.6	20065.7	20048.6	20065.7		738.68	14197.2	14122	14122	14122	14122	14122	14122	14122	14122	14122	14122	14122	14127.2	14122	14127.2
736.18	19668.5	18398.7	18398.7	18398.7	18398.7	18398.7	18398.7	18398.7	18398.7	18398.7	18400.6	18398.7	19219.3	18398.7	19221.2		738.48	20004.5	20047.1	20047.1	20047.1	20047.1	20047.1	20047.1	20047.1	20047.1	20047.1	20047.1	20047.1	20065.6	20047.1	20065.7		738.63	14135	14120.5	14120.5	14120.5	14120.5	14120.5	14120.5	14120.5	14120.5	14120.5	14120.5	14120.5	14126.2	14120.5	14126.2
736.08	19675.2	18387.5	18387.5	18387.5	18387.5	18387.5	18387.5	18387.5	18387.5	18387.5	18389.8	18387.5	19290.2	18387.5	19292.5		738.43	20149.8	20045.5	20045.5	20045.5	20045.5	20045.5	20045.5	20045.5	20045.5	20045.5	20045.5	20045.5	20065.7	20045.5	20065.7		738.58	14372.8	14119	14119	14119	14119	14119	14119	14119	14119	14119	14119	14119	14125.3	14119	14125.3
735.98	19730.9	18376	18376	18376	18376	18376	18376	18376	18376	18376	18378.8	18376	19365.9	18376	19368.7		738.38	20159.4	20043.9	20043.9	20043.9	20043.9	20043.9	20043.9	20043.9	20043.9	20043.9	20043.9	20043.9	20065.9	20043.9	20065.9		738.53	14382.5	14117.5	14117.5	14117.5	14117.5	14117.5	14117.5	14117.5	14117.5	14117.5	14117.5	14117.5	14124.4	14117.5	14124.4
735.88	19651	18364.5	18364.5	18364.5	18364.5	18364.5	18364.5	18364.5	18364.5	18364.5	18368	18364.5	19446.8	18364.5	19450.2		738.33	20226.8	20042.1	20042.1	20042.1	20042.1	20042.1	20042.1	20042.1	20042.1	20042.1	20042.1	20042.1	20066	20042.1	20066		738.48	14210.7	14116	14116	14116	14116	14116	14116	14116	14116	14116	14116	14116	14123.6	14116	14123.6
735.78	19360.9	18353.1	18353.1	18353.1	18353.1	18353.1	18353.1	18353.1	18353.1	18353.1	18357.3	18353.1	19532.6	18353.1	19536.8		738.28	20278.6	20040.2	20040.2	20040.2	20040.2	20040.2	20040.2	20040.2	20040.2	20040.2	20040.2	20040.2	20066.2	20040.2	20066.2		738.43	14044.5	14114.6	14114.6	14114.6	14114.6	14114.6	14114.6	14114.6	14114.6	14114.6	14114.6	14114.6	14122.9	14114.6	14122.9
735.68	19528.3	18341.8	18341.8	18341.8	18341.8	18341.8	18341.8	18341.8	18341.8	18341.8	18346.8	18341.8	19623.2	18341.8	19628.2		738.23	20066.1	20038.3	20038.3	20038.3	20038.3	20038.3	20038.3	20038.3	20038.3	20038.3	20038.3	20038.3	20066.5	20038.3	20066.5		738.38	14206.5	14113.2	14113.2	14113.2	14113.2	14113.2	14113.2	14113.2	14113.2	14113.2	14113.2	14113.2	14122.2	14113.2	14122.2
735.58	19526.2	18330.5	18330.5	18330.5	18330.5	18330.5	18330.5	18330.5	18330.5	18330.5	18336.6	18330.5	19718	18330.5	19724.1		738.18	20113.1	20036.4	20036.4	20036.4	20036.4	20036.4	20036.4	20036.4	20036.4	20036.4	20036.4	20036.4	20067	20036.4	20067		738.33	14308.8	14111.7	14111.7	14111.7	14111.7	14111.7	14111.7	14111.7	14111.7	14111.7	14111.7	14111.7	14121.6	14111.7	14121.6
735.48	19555.4	18319	18319	18319	18319	18319	18319	18319	18319	18319	18326.3	18319	19816.4	18319	19823.7		738.13	20391	20034.4	20034.4	20034.4	20034.4	20034.4	20034.4	20034.4	20034.4	20034.4	20034.4	20034.4	20067.6	20034.4	20067.6		738.28	14232.7	14110.2	14110.2	14110.2	14110.2	14110.2	14110.2	14110.2	14110.2	14110.2	14110.2	14110.2	14121.1	14110.2	14121.1
735.38	19840.6	18306.5	18306.5	18306.5	18306.5	18306.5	18306.5	18306.5	18306.5	18306.5	18315.2	18306.5	19917.1	18306.5	19925.8		738.08	20340.5	20032.4	20032.4	20032.4	20032.4	20032.4	20032.4	20032.4	20032.4	20032.4	20032.4	20032.4	20068.4	20032.4	20068.4		738.23	14287.4	14108.8	14108.8	14108.8	14108.8	14108.8	14108.8	14108.8	14108.8	14108.8	14108.8	14108.8	14120.6	14108.8	14120.6
735.28	20058.8	18293.1	18293.1	18293.1	18293.1	18293.1	18293.1	18293.1	18293.1	18293.1	18303.5	18293.1	20019.4	18293.1	20029.8		738.03	20064.5	20030.4	20030.4	20030.4	20030.4	20030.4	20030.4	20030.4	20030.4	20030.4	20030.4	20030.4	20069.3	20030.4	20069.3		738.18	14166	14107.2	14107.2	14107.2	14107.2	14107.2	14107.2	14107.2	14107.2	14107.2	14107.2	14107.2	14120.2	14107.2	14120.2
735.18	20270	18278.7	18278.7	18278.7	18278.7	18278.7	18278.7	18278.7	18278.7	18278.7	18291.2	18278.7	20122.5	18278.7	20135		737.98	20109.4	20028.3	20028.3	20028.3	20028.3	20028.3	20028.3	20028.3	20028.3	20028.3	20028.3	20028.3	20070.5	20028.3	20070.5		738.13	14144.5	14105.7	14105.7	14105.7	14105.7	14105.7	14105.7	14105.7	14105.7	14105.7	14105.7	14105.7	14119.8	14105.7	14119.8
735.08	20217.5	18263.6	18263.6	18263.6	18263.6	18263.6	18263.6	18263.6	18263.6	18263.6	18278.4	18263.6	20225.9	18263.6	20240.8		737.93	20192	20026.3	20026.3	20026.3	20026.3	20026.3	20026.3	20026.3	20026.3	20026.3	20026.3	20026.3	20071.9	20026.3	20072		738.08	14231.2	14104.1	14104.1	14104.1	14104.1	14104.1	14104.1	14104.1	14104.1	14104.1	14104.1	14104.1	14119.5	14104.1	14119.5
734.98	20069.1	18248.1	18248.1	18248.1	18248.1	18248.1	18248.1	18248.1	18248.1	18248.1	18265.7	18248.1	20328.9	18248.1	20346.5		737.88	20284.1	20024.2	20024.2	20024.2	20024.2	20024.2	20024.2	20024.2	20024.2	20024.2	20024.2	20024.2	20073.5	20024.2	20073.5		738.03	14399.8	14102.5	14102.5	14102.5	14102.5	14102.5	14102.5	14102.5	14102.5	14102.5	14102.5	14102.5	14119.3	14102.5	14119.3
734.88	20095	18232.3	18232.3	18232.3	18232.3	18232.3	18232.3	18232.3	18232.3	18232.3	18253.1	18232.3	20430.4	18232.3	20451.3		737.83	20210.6	20021.9	20021.9	20021.9	20021.9	20021.9	20021.9	20021.9	20021.9	20021.9	20021.9	20021.9	20075.2	20021.9	20075.2		737.98	14460.3	14100.9	14100.9	14100.9	14100.9	14100.9	14100.9	14100.9	14100.9	14100.9	14100.9	14100.9	14119.1	14100.9	14119.1
734.78	20210.2	18216.5	18216.5	18216.5	18216.5	18216.5	18216.5	18216.5	18216.5	18216.5	18241.1	18216.5	20529.8	18216.5	20554.4		737.78	20096.9	20019.6	20019.6	20019.6	20019.6	20019.6	20019.6	20019.6	20019.6	20019.6	20019.6	20019.6	20077.2	20019.6	20077.2		737.93	14202.1	14099.2	14099.2	14099.2	14099.2	14099.2	14099.2	14099.2	14099.2	14099.2	14099.2	14099.2	14119.1	14099.2	14119.1
734.68	20157.3	18200.9	18200.9	18200.9	18200.9	18200.9	18200.9	18200.9	18200.9	18200.9	18229.9	18200.9	20626	18200.9	20655		737.73	20089.9	20017.2	20017.2	20017.2	20017.2	20017.2	20017.2	20017.2	20017.2	20017.2	20017.3	20017.2	20079.4	20017.2	20079.4		737.88	14139.6	14097.5	14097.5	14097.5	14097.5	14097.5	14097.5	14097.5	14097.5	14097.5	14097.5	14097.5	14119.1	14097.5	14119.1
734.58	19956.6	18185	18185	18185	18185	18185	18185	18185	18185	18185	18219	18185	20717.3	18185	20751.3		737.68	20478.3	20014.8	20014.8	20014.8	20014.8	20014.8	20014.8	20014.8	20014.8	20014.8	20014.9	20014.8	20081.8	20014.8	20081.9		737.83	14356.6	14095.7	14095.7	14095.7	14095.7	14095.7	14095.7	14095.7	14095.7	14095.7	14095.7	14095.7	14119.1	14095.7	14119.1
734.48	20208.4	18168.5	18168.5	18168.5	18168.5	18168.5	18168.5	18168.5	18168.5	18168.5	18208.4	18168.5	20802.2	18168.5	20842		737.63	20551.2	20012.4	20012.4	20012.4	20012.4	20012.4	20012.4	20012.4	20012.4	20012.4	20012.4	20012.4	20084.6	20012.4	20084.6		737.78	14316.2	14093.8	14093.8	14093.8	14093.8	14093.8	14093.8	14093.8	14093.8	14093.8	14093.8	14093.8	14119.2	14093.8	14119.2
734.38	20514.9	18151.6	18151.6	18151.6	18151.6	18151.6	18151.6	18151.6	18151.6	18151.6	18198.2	18151.6	20879.6	18151.6	20926.2		737.58	20518.1	20009.8	20009.8	20009.8	20009.8	20009.8	20009.8	20009.8	20009.8	20009.8	20009.8	20009.8	20087.6	20009.8	20087.6		737.73	14357	14091.8	14091.8	14091.8	14091.8	14091.8	14091.8	14091.8	14091.8	14091.8	14091.8	14091.8	14119.4	14091.8	14119.4
734.28	20451.9	18134.3	18134.3	18134.3	18134.3	18134.3	18134.3	18134.3	18134.3	18134.3	18188.6	18134.3	20948.4	18134.3	21002.7		737.53	20372	20007.2	20007.2	20007.2	20007.2	20007.2	20007.2	20007.2	20007.2	20007.2	20007.2	20007.2	20090.9	20007.2	20091		737.68	14420.4	14089.8	14089.8	14089.8	14089.8	14089.8	14089.8	14089.8	14089.8	14089.8	14089.8	14089.8	14119.8	14089.8	14119.8
734.18	20355.8	18116.4	18116.4	18116.4	18116.4	18116.4	18116.4	18116.4	18116.4	18116.4	18179.5	18116.4	21007.2	18116.4	21070.4		737.48	20208.5	20004.6	20004.6	20004.6	20004.6	20004.6	20004.6	20004.6	20004.6	20004.6	20004.6	20004.6	20094.6	20004.6	20094.7		737.63	14450.4	14087.9	14087.9	14087.9	14087.9	14087.9	14087.9	14087.9	14087.9	14087.9	14087.9	14087.9	14120.4	14087.9	14120.4
734.08	20427.8	18097.9	18097.9	18097.9	18097.9	18097.9	18097.9	18097.9	18097.9	18097.9	18171.2	18097.9	21055.1	18097.9	21128.4		737.43	20275.9	20001.8	20001.8	20001.8	20001.8	20001.8	20001.8	20001.8	20001.8	20001.8	20001.9	20001.8	20098.7	20001.8	20098.7		737.58	14505	14085.8	14085.8	14085.8	14085.8	14085.8	14085.8	14085.8	14085.8	14085.8	14085.8	14085.8	14121	14085.8	14121
733.98	20501.4	18079.4	18079.4	18079.4	18079.4	18079.4	18079.4	18079.4	18079.4	18079.4	18164.1	18079.4	21091.6	18079.4	21176.3		737.38	20449.9	19999	19999	19999	19999	19999	19999	19999	19999	19999	19999	19999	20103	19999	20103.1		737.53	14432.5	14083.7	14083.7	14083.7	14083.7	14083.7	14083.7	14083.7	14083.7	14083.7	14083.7	14083.7	14121.8	14083.7	14121.8
733.88	20489.6	18060.5	18060.5	18060.5	18060.5	18060.5	18060.5	18060.5	18060.5	18060.5	18158.3	18060.5	21115.5	18060.5	21213.3		737.33	20315.6	19996.1	19996.1	19996.1	19996.1	19996.1	19996.1	19996.1	19996.1	19996.1	19996.1	19996.1	20107.8	19996.1	20107.9		737.48	14332.4	14081.7	14081.7	14081.7	14081.7	14081.7	14081.7	14081.7	14081.7	14081.7	14081.7	14081.7	14122.9	14081.7	14122.9
733.78	20657.4	18041.1	18041.1	18041.1	18041.1	18041.1	18041.1	18041.1	18041.1	18041.1	18153.7	18041.1	21126.3	18041.1	21238.8		737.28	20364.6	19993.3	19993.3	19993.3	19993.3	19993.3	19993.3	19993.3	19993.3	19993.3	19993.3	19993.3	20113.1	19993.3	20113.2		737.43	14387.4	14079.6	14079.6	14079.6	14079.6	14079.6	14079.6	14079.6	14079.6	14079.6	14079.6	14079.6	14124.1	14079.6	14124.2
733.68	20637.7	18021.6	18021.6	18021.6	18021.6	18021.6	18021.6	18021.6	18021.6	18021.6	18150.8	18021.6	21123.7	18021.6	21252.9		737.23	20360.4	19990.5	19990.5	19990.5	19990.5	19990.5	19990.5	19990.5	19990.5	19990.5	19990.6	19990.5	20119.1	19990.5	20119.1		737.38	14436.1	14077.5	14077.5	14077.5	14077.5	14077.5	14077.5	14077.5	14077.5	14077.5	14077.6	14077.5	14125.7	14077.5	14125.7
733.58	20437.4	18002	18002	18002	18002	18002	18002	18002	18002	18002	18150	18002	21107.6	18002	21255.6		737.18	20436.6	19987.8	19987.8	19987.8	19987.8	19987.8	19987.8	19987.8	19987.8	19987.8	19987.9	19987.8	20125.6	19987.8	20125.6		737.33	14294.3	14075.5	14075.5	14075.5	14075.5	14075.5	14075.5	14075.5	14075.5	14075.5	14075.5	14075.5	14127.4	14075.5	14127.4
733.48	20429.5	17982.3	17982.3	17982.3	17982.3	17982.3	17982.3	17982.3	17982.3	17982.3	18151.3	17982.3	21077.9	17982.3	21247		737.13	20518.3	19985	19985	19985	19985	19985	19985	19985	19985	19985	19985.1	19985	20132.6	19985	20132.6		737.28	14201.3	14073.4	14073.4	14073.4	14073.4	14073.4	14073.4	14073.4	14073.4	14073.4	14073.4	14073.4	14129.4	14073.4	14129.4
733.38	20454.3	17962.7	17962.7	17962.7	17962.7	17962.7	17962.7	17962.7	17962.7	17962.7	18155.3	17962.7	21035.1	17962.7	21227.7		737.08	20290.2	19982.1	19982.1	19982.1	19982.1	19982.1	19982.1	19982.1	19982.1	19982.1	19982.2	19982.1	20140.1	19982.1	20140.2		737.23	14241.5	14071.2	14071.2	14071.2	14071.2	14071.2	14071.2	14071.2	14071.2	14071.2	14071.3	14071.2	14131.7	14071.2	14131.7
733.28	20375.9	17943.3	17943.3	17943.3	17943.3	17943.3	17943.3	17943.3	17943.3	17943.3	18162.1	17943.3	20979.3	17943.3	21198.2		737.03	20148.8	19979.2	19979.2	19979.2	19979.2	19979.2	19979.2	19979.2	19979.2	19979.2	19979.3	19979.2	20148.1	19979.2	20148.2		737.18	14339.4	14069.1	14069.1	14069.1	14069.1	14069.1	14069.1	14069.1	14069.1	14069.1	14069.1	14069.1	14134.1	14069.1	14134.2
733.18	20455.2	17923.5	17923.5	17923.5	17923.5	17923.5	17923.5	17923.5	17923.6	17923.5	18171.5	17923.5	20910.8	17923.5	21158.8		736.98	20160.6	19976.2	19976.2	19976.2	19976.2	19976.2	19976.2	19976.2	19976.2	19976.2	19976.3	19976.2	20156.7	19976.2	20156.8		737.13	14449.2	14066.8	14066.8	14066.8	14066.8	14066.8	14066.8	14066.8	14066.8	14066.8	14066.8	14066.8	14136.9	14066.8	14136.9
733.08	20566.4	17903.4	17903.4	17903.4	17903.4	17903.4	17903.4	17903.4	17903.4	17903.4	18183.7	17903.4	20830.1	17903.4	21110.4		736.93	20318.5	19973.1	19973.1	19973.1	19973.1	19973.1	19973.1	19973.1	19973.1	19973.1	19973.3	19973.1	20166	19973.1	20166.1		737.08	14459.1	14064.5	14064.5	14064.5	14064.5	14064.5	14064.5	14064.5	14064.5	14064.5	14064.5	14064.5	14139.9	14064.5	14139.9
732.98	20675.6	17882.5	17882.5	17882.5	17882.5	17882.5	17882.5	17882.5	17882.6	17882.5	18198.5	17882.5	20737.8	17882.5	21053.8		736.88	20622.4	19970	19970	19970	19970	19970	19970	19970	19970	19970	19970.2	19970	20175.9	19970	20176.1		737.03	14525	14062.1	14062.1	14062.1	14062.1	14062.1	14062.1	14062.1	14062.1	14062.1	14062.1	14062.1	14143.2	14062.1	14143.2
732.88	20909	17860.6	17860.6	17860.6	17860.6	17860.6	17860.6	17860.6	17860.6	17860.6	18215.7	17860.6	20634.5	17860.6	20989.7		736.83	20597.3	19966.9	19966.9	19966.9	19966.9	19966.9	19966.9	19966.9	19966.9	19966.9	19967.1	19966.9	20186.6	19966.9	20186.7		736.98	14622.4	14059.6	14059.6	14059.6	14059.6	14059.6	14059.6	14059.6	14059.6	14059.6	14059.7	14059.6	14146.7	14059.6	14146.8
732.78	21186.9	17837.8	17837.8	17837.8	17837.8	17837.8	17837.8	17837.8	17837.9	17837.8	18236	17837.8	20521.6	17837.8	20919.7		736.78	20548.4	19963.8	19963.8	19963.8	19963.8	19963.8	19963.8	19963.8	19963.8	19963.8	19964	19963.8	20198	19963.8	20198.2		736.93	14561.2	14057.1	14057.1	14057.1	14057.1	14057.1	14057.1	14057.1	14057.1	14057.1	14057.1	14057.1	14150.6	14057.1	14150.6
732.68	21031.5	17814.5	17814.5	17814.5	17814.5	17814.5	17814.5	17814.5	17814.6	17814.5	18259.5	17814.5	20400.3	17814.5	20845.5		736.73	20399.8	19960.6	19960.6	19960.6	19960.6	19960.6	19960.6	19960.6	19960.6	19960.6	19960.8	19960.6	20210.1	19960.6	20210.3		736.88	14562.6	14054.4	14054.4	14054.4	14054.4	14054.4	14054.4	14054.4	14054.4	14054.4	14054.5	14054.4	14154.8	14054.4	14154.8
732.58	20949.7	17790.9	17790.9	17790.9	17790.9	17790.9	17790.9	17790.9	17791.1	17790.9	18287.1	17790.9	20272.4	17790.9	20768.7		736.68	20445.5	19957.2	19957.2	19957.2	19957.2	19957.2	19957.2	19957.2	19957.2	19957.2	19957.4	19957.2	20222.8	19957.2	20223		736.83	14716.3	14051.7	14051.7	14051.7	14051.7	14051.7	14051.7	14051.7	14051.7	14051.7	14051.7	14051.7	14159.3	14051.7	14159.3
732.48	20676.7	17768	17768	17768	17768	17768	17768	17768	17768.1	17768	18319.5	17768	20139.9	17768	20691.6		736.63	20395.3	19953.6	19953.6	19953.6	19953.6	19953.6	19953.6	19953.6	19953.6	19953.6	19953.8	19953.6	20236.2	19953.6	20236.5		736.78	14505	14048.9	14048.9	14048.9	14048.9	14048.9	14048.9	14048.9	14048.9	14048.9	14049	14048.9	14164.2	14048.9	14164.3
732.38	20292.4	17745.7	17745.7	17745.7	17745.7	17745.7	17745.7	17745.7	17745.9	17745.7	18357	17745.7	20004.1	17745.7	20615.6		736.58	20426	19949.8	19949.8	19949.8	19949.8	19949.8	19949.8	19949.8	19949.8	19949.8	19950.1	19949.8	20250.3	19949.8	20250.6		736.73	14472	14046.1	14046.1	14046.1	14046.1	14046.1	14046.1	14046.1	14046.1	14046.1	14046.1	14046.1	14169.5	14046.1	14169.6
732.28	20436.5	17723.9	17723.9	17723.9	17723.9	17723.9	17723.9	17723.9	17724.2	17723.9	18399.5	17723.9	19865.9	17723.9	20541.8		736.53	20620.7	19946	19946	19946	19946	19946	19946	19946	19946	19946	19946.3	19946	20265.3	19946	20265.6		736.68	14642.1	14043.1	14043.1	14043.1	14043.1	14043.1	14043.1	14043.1	14043.1	14043.1	14043.2	14043.1	14175.3	14043.1	14175.3
732.18	20503.9	17702.6	17702.6	17702.6	17702.6	17702.6	17702.6	17702.6	17703	17702.6	18446.9	17702.6	19726.6	17702.6	20471.4		736.48	20784.5	19942.1	19942.1	19942.1	19942.1	19942.1	19942.1	19942.1	19942.1	19942.1	19942.4	19942.1	20281.1	19942.1	20281.4		736.63	14555	14040.2	14040.2	14040.2	14040.2	14040.2	14040.2	14040.2	14040.2	14040.2	14040.3	14040.2	14181.5	14040.2	14181.5
732.08	20408.6	17681.3	17681.3	17681.3	17681.3	17681.3	17681.3	17681.3	17681.9	17681.3	18499	17681.3	19586.7	17681.3	20405.1		736.43	20826.8	19938.1	19938.1	19938.1	19938.1	19938.1	19938.1	19938.1	19938.1	19938.1	19938.4	19938.1	20297.8	19938.1	20298.2		736.58	14472.3	14037.2	14037.2	14037.2	14037.2	14037.2	14037.2	14037.2	14037.2	14037.2	14037.3	14037.2	14188.2	14037.2	14188.3
731.98	20523.2	17659.5	17659.5	17659.5	17659.5	17659.5	17659.5	17659.5	17660.3	17659.5	18555	17659.5	19446.8	17659.5	20343.2		736.38	20868.4	19933.9	19933.9	19933.9	19933.9	19933.9	19933.9	19933.9	19933.9	19933.9	19934.3	19933.9	20315.4	19933.9	20315.8		736.53	14730.7	14034.3	14034.3	14034.3	14034.3	14034.3	14034.3	14034.3	14034.3	14034.3	14034.3	14034.3	14195.5	14034.3	14195.6
731.88	20589.5	17637.4	17637.4	17637.4	17637.4	17637.4	17637.4	17637.4	17638.6	17637.4	18615.1	17637.4	19307.9	17637.4	20286.9		736.33	20768.5	19929.5	19929.5	19929.5	19929.5	19929.5	19929.5	19929.5	19929.5	19929.5	19929.9	19929.5	20333.8	19929.5	20334.2		736.48	14753.3	14031.3	14031.3	14031.3	14031.3	14031.3	14031.3	14031.3	14031.3	14031.3	14031.4	14031.3	14203.3	14031.3	14203.4
731.78	20552.5	17615.1	17615.1	17615.1	17615.1	17615.1	17615.1	17615.1	17616.6	17615.1	18679.2	17615.1	19171	17615.1	20236.7		736.28	20790.2	19924.9	19924.9	19924.9	19924.9	19924.9	19924.9	19924.9	19924.9	19924.9	19925.4	19924.9	20353	19924.9	20353.5		736.43	14675.8	14028.2	14028.2	14028.2	14028.2	14028.2	14028.2	14028.2	14028.2	14028.2	14028.3	14028.2	14211.7	14028.2	14211.8
731.68	20571.5	17592.5	17592.5	17592.5	17592.5	17592.5	17592.5	17592.5	17594.6	17592.5	18746.8	17592.5	19036.8	17592.5	20193.2		736.23	20822.9	19920.2	19920.2	19920.2	19920.2	19920.2	19920.2	19920.2	19920.2	19920.2	19920.7	19920.2	20373.2	19920.2	20373.7		736.38	14569.6	14025.1	14025.1	14025.1	14025.1	14025.1	14025.1	14025.1	14025.1	14025.1	14025.2	14025.1	14220.6	14025.1	14220.7
731.58	20500.4	17569.9	17569.9	17569.9	17569.9	17569.9	17569.9	17569.9	17572.7	17569.9	18817.9	17569.9	18906	17569.9	20156.9		736.18	20906.6	19915.3	19915.3	19915.3	19915.3	19915.3	19915.3	19915.3	19915.3	19915.3	19915.9	19915.3	20394.4	19915.3	20394.9		736.33	14540.9	14021.9	14021.9	14021.9	14021.9	14021.9	14021.9	14021.9	14021.9	14021.9	14022	14021.9	14230	14021.9	14230.2
731.48	20411.7	17547.5	17547.5	17547.5	17547.5	17547.5	17547.5	17547.5	17551.2	17547.5	18892.4	17547.5	18779.4	17547.5	20128.1		736.13	21102.4	19910.5	19910.5	19910.5	19910.5	19910.5	19910.5	19910.5	19910.5	19910.5	19911.1	19910.5	20416.6	19910.5	20417.3		736.28	14742.6	14018.6	14018.6	14018.6	14018.6	14018.6	14018.6	14018.6	14018.6	14018.6	14018.8	14018.6	14240.1	14018.6	14240.3
731.38	20273.4	17525	17525	17525	17525	17525	17525	17525	17529.9	17525	18969.3	17525	18657.3	17525	20106.5		736.08	21087.9	19905.5	19905.5	19905.5	19905.5	19905.5	19905.5	19905.5	19905.5	19905.5	19906.2	19905.5	20440	19905.5	20440.8		736.23	14669.6	14015.3	14015.3	14015.3	14015.3	14015.3	14015.3	14015.3	14015.3	14015.3	14015.5	14015.3	14250.8	14015.3	14251
731.28	20478.4	17502.4	17502.4	17502.4	17502.4	17502.4	17502.4	17502.4	17508.8	17502.4	19048.2	17502.4	18539.8	17502.4	20091.9		736.03	20938.7	19900.5	19900.5	19900.5	19900.5	19900.5	19900.5	19900.5	19900.5	19900.5	19901.3	19900.5	20464.6	19900.5	20465.4		736.18	14673.7	14011.9	14011.9	14011.9	14011.9	14011.9	14011.9	14011.9	14011.9	14011.9	14012.1	14011.9	14262.2	14011.9	14262.4
731.18	20511.9	17479.9	17479.9	17479.9	17479.9	17479.9	17479.9	17479.9	17488.2	17479.9	19128.2	17479.9	18427.3	17479.9	20084		735.98	20856	19895.4	19895.4	19895.4	19895.4	19895.4	19895.4	19895.4	19895.4	19895.4	19896.3	19895.4	20490.2	19895.4	20491.1		736.13	14860.7	14008.6	14008.6	14008.6	14008.6	14008.6	14008.6	14008.6	14008.6	14008.6	14008.8	14008.6	14274.3	14008.6	14274.6
731.08	20329.8	17457.4	17457.4	17457.4	17457.4	17457.4	17457.4	17457.4	17468.2	17457.4	19208.8	17457.4	18320	17457.4	20082.2		735.93	20855.9	19890.2	19890.2	19890.2	19890.2	19890.2	19890.2	19890.2	19890.2	19890.2	19891.2	19890.2	20516.9	19890.2	20517.9		736.08	14772.4	14005.2	14005.2	14005.2	14005.2	14005.2	14005.2	14005.2	14005.2	14005.2	14005.4	14005.2	14287.2	14005.2	14287.4
730.98	20261.9	17434.7	17434.7	17434.7	17434.7	17434.7	17434.7	17434.7	17448.6	17434.7	19288.7	17434.7	18217.8	17434.7	20085.7		735.88	20954.7	19884.9	19884.9	19884.9	19884.9	19884.9	19884.9	19884.9	19884.9	19884.9	19886	19884.9	20544.8	19884.9	20545.9		736.03	14667.8	14001.6	14001.6	14001.6	14001.6	14001.6	14001.6	14001.6	14001.6	14001.6	14001.9	14001.6	14300.6	14001.6	14300.9
730.88	20317	17412.1	17412.1	17412.1	17412.1	17412.1	17412.1	17412.1	17429.9	17412.1	19367.4	17412.1	18120.8	17412.1	20094		735.83	20982.9	19879.5	19879.5	19879.5	19879.5	19879.5	19879.5	19879.5	19879.5	19879.5	19880.7	19879.5	20573.9	19879.5	20575.1		735.98	14692.7	13998	13998	13998	13998	13998	13998	13998	13998	13998	13998.3	13998	14314.8	13998	14315.1
730.78	20285.2	17389.3	17389.3	17389.3	17389.3	17389.3	17389.3	17389.3	17412.1	17389.3	19443.6	17389.3	18028.9	17389.3	20106		735.78	21052.6	19874	19874	19874	19874	19874	19874	19874	19874	19874	19875.3	19874	20604.1	19874	20605.4		735.93	14728.4	13994.3	13994.3	13994.3	13994.3	13994.3	13994.3	13994.3	13994.3	13994.3	13994.6	13994.3	14329.7	13994.3	14330
730.68	20450.6	17366.3	17366.3	17366.3	17366.3	17366.3	17366.3	17366.3	17395.3	17366.3	19516	17366.3	17941.8	17366.3	20120.5		735.73	21129.1	19868.4	19868.4	19868.4	19868.4	19868.4	19868.4	19868.4	19868.4	19868.4	19869.9	19868.4	20635.5	19868.4	20637		735.88	14888.4	13990.5	13990.5	13990.5	13990.5	13990.5	13990.5	13990.5	13990.5	13990.5	13990.9	13990.5	14345.3	13990.5	14345.7
730.58	20455	17342.9	17342.9	17342.9	17342.9	17342.9	17343	17342.9	17379.6	17342.9	19583.8	17342.9	17859.3	17342.9	20136.8		735.68	21005	19862.7	19862.7	19862.7	19862.7	19862.7	19862.7	19862.7	19862.7	19862.7	19864.4	19862.7	20668.1	19862.7	20669.7		735.83	14967.8	13986.6	13986.6	13986.6	13986.6	13986.6	13986.6	13986.6	13986.6	13986.6	13987.1	13986.6	14361.7	13986.6	14362.1
730.48	20392.7	17319.4	17319.4	17319.4	17319.4	17319.4	17319.4	17319.4	17365.5	17319.4	19645.7	17319.4	17781.3	17319.4	20153.9		735.63	21145.3	19856.9	19856.9	19856.9	19856.9	19856.9	19856.9	19856.9	19856.9	19856.9	19858.7	19856.9	20701.8	19856.9	20703.6		735.78	14862.9	13982.8	13982.8	13982.8	13982.8	13982.8	13982.8	13982.8	13982.8	13982.8	13983.3	13982.8	14379	13982.8	14379.5
730.38	20375.3	17295.4	17295.4	17295.4	17295.4	17295.4	17295.5	17295.4	17353.1	17295.4	19700.7	17295.4	17707.6	17295.4	20170.7		735.58	21304.9	19851	19851	19851	19851	19851	19851	19851	19851	19851	19852.9	19851	20736.6	19851	20738.6		735.73	14908	13978.9	13978.9	13978.9	13978.9	13978.9	13978.9	13978.9	13978.9	13978.9	13979.4	13978.9	14397.1	13978.9	14397.7
730.28	20491.9	17271	17271	17271	17271	17271	17271.1	17271	17343	17271	19747.6	17271	17637.8	17271	20186.5		735.53	21339.2	19844.9	19844.9	19844.9	19844.9	19844.9	19844.9	19844.9	19844.9	19844.9	19847.1	19844.9	20772.6	19844.9	20774.8		735.68	14966.3	13975	13975	13975	13975	13975	13975	13975	13975	13975	13975.6	13975	14416.1	13975	14416.7
730.18	20637.2	17246.3	17246.3	17246.3	17246.3	17246.3	17246.5	17246.3	17335.6	17246.3	19785.7	17246.3	17571.8	17246.3	20200.6		735.48	21295.1	19838.7	19838.7	19838.7	19838.7	19838.7	19838.7	19838.7	19838.7	19838.7	19841.1	19838.7	20809.7	19838.7	20812.1		735.63	14857.7	13970.9	13970.9	13970.9	13970.9	13970.9	13970.9	13970.9	13970.9	13970.9	13971.6	13970.9	14435.9	13970.9	14436.5
730.08	20592	17221.4	17221.4	17221.4	17221.4	17221.4	17221.6	17221.4	17331.5	17221.4	19814.1	17221.4	17509.4	17221.4	20212.5		735.43	21239.1	19832.4	19832.4	19832.4	19832.4	19832.4	19832.4	19832.4	19832.4	19832.4	19835.1	19832.4	20847.9	19832.4	20850.6		735.58	14721.4	13966.9	13966.9	13966.9	13966.9	13966.9	13966.9	13966.9	13966.9	13966.9	13967.6	13966.9	14456.5	13966.9	14457.3
729.98	20474.6	17196.4	17196.4	17196.4	17196.4	17196.4	17196.8	17196.4	17331.6	17196.4	19832.4	17196.4	17450.6	17196.4	20222.1		735.38	21259.4	19826	19826	19826	19826	19826	19826	19826	19826	19826	19828.9	19826	20887.3	19826	20890.2		735.53	14830.6	13962.9	13962.9	13962.9	13962.9	13962.9	13962.9	13962.9	13962.9	13962.9	13963.7	13962.9	14478.2	13962.9	14479
729.88	20218	17171.7	17171.7	17171.7	17171.7	17171.7	17172.2	17171.7	17336.9	17171.7	19840	17171.7	17395.5	17171.7	20229.5		735.33	21256.6	19819.4	19819.4	19819.4	19819.4	19819.4	19819.4	19819.4	19819.4	19819.4	19822.7	19819.4	20927.6	19819.4	20930.9		735.48	14856.3	13958.9	13958.9	13958.9	13958.9	13958.9	13958.9	13958.9	13958.9	13958.9	13959.9	13958.9	14500.7	13958.9	14501.6
729.78	20156.9	17147.1	17147.1	17147.1	17147.1	17147.1	17147.8	17147.1	17347.9	17147.1	19836.6	17147.1	17343.5	17147.1	20234.5		735.28	21350.8	19812.8	19812.8	19812.8	19812.8	19812.8	19812.8	19812.8	19812.8	19812.8	19816.3	19812.8	20969.1	19812.8	20972.6		735.43	14939.3	13954.9	13954.9	13954.9	13954.9	13954.9	13954.9	13954.9	13954.9	13954.9	13955.9	13954.9	14524.1	13954.9	14525.2
729.68	20414.5	17122.5	17122.5	17122.5	17122.5	17122.5	17123.5	17122.5	17365.3	17122.5	19821.5	17122.5	17294.5	17122.5	20237.4		735.23	21301.4	19806.1	19806.1	19806.1	19806.1	19806.1	19806.1	19806.1	19806.1	19806.1	19810	19806.1	21011.6	19806.1	21015.5		735.38	14740.3	13950.8	13950.8	13950.8	13950.8	13950.8	13950.8	13950.8	13950.8	13950.8	13952	13950.8	14548.4	13950.8	14549.6
729.58	20432.2	17097.6	17097.6	17097.6	17097.6	17097.6	17099.1	17097.6	17389.8	17097.6	19794.5	17097.6	17247.9	17097.6	20238.3		735.18	21398	19799.4	19799.4	19799.4	19799.4	19799.4	19799.4	19799.4	19799.4	19799.4	19803.7	19799.4	21055.2	19799.4	21059.5		735.33	14594.7	13946.8	13946.8	13946.8	13946.8	13946.8	13946.8	13946.8	13946.8	13946.8	13948	13946.8	14573.7	13946.8	14574.9
729.48	20547.8	17072.2	17072.2	17072.2	17072.2	17072.2	17074.2	17072.2	17421.9	17072.2	19755.1	17072.2	17203	17072.2	20237.8		735.13	21516.7	19792.6	19792.6	19792.6	19792.6	19792.6	19792.6	19792.6	19792.6	19792.6	19797.3	19792.6	21099.7	19792.6	21104.4		735.28	14852.5	13942.7	13942.7	13942.7	13942.7	13942.7	13942.7	13942.7	13942.7	13942.7	13944.1	13942.7	14599.8	13942.7	14601.1
729.38	20598.4	17046	17046	17046	17046	17046	17048.8	17046	17462.5	17046	19703.6	17046	17159.7	17046	20236.7		735.08	21349.9	19785.6	19785.6	19785.6	19785.6	19785.6	19785.6	19785.6	19785.6	19785.6	19790.8	19785.6	21145.1	19785.6	21150.2		735.23	15051.7	13938.6	13938.6	13938.6	13938.6	13938.6	13938.6	13938.6	13938.6	13938.6	13940.1	13938.6	14626.7	13938.6	14628.2
729.28	20594	17019.4	17019.4	17019.4	17019.4	17019.4	17023.3	17019.4	17512.9	17019.4	19640.6	17019.5	17118	17019.4	20236.5		735.03	21203.9	19778.6	19778.6	19778.6	19778.6	19778.6	19778.6	19778.6	19778.6	19778.6	19784.3	19778.6	21191.2	19778.6	21196.9		735.18	14932.2	13934.4	13934.4	13934.4	13934.4	13934.4	13934.4	13934.4	13934.4	13934.4	13936.1	13934.4	14654.5	13934.4	14656.2
729.18	20606.5	16992.5	16992.5	16992.5	16992.5	16992.5	16997.8	16992.5	17573.9	16992.5	19566.7	16992.5	17077.7	16992.5	20238.6		734.98	21447.4	19771.4	19771.4	19771.4	19771.4	19771.4	19771.4	19771.4	19771.4	19771.4	19777.7	19771.4	21238.1	19771.4	21244.3		735.13	14849.8	13930.2	13930.2	13930.2	13930.2	13930.2	13930.2	13930.2	13930.2	13930.2	13932	13930.2	14683	13930.2	14684.9
729.08	20604.1	16965.2	16965.2	16965.2	16965.2	16965.2	16972.3	16965.2	17646.6	16965.2	19482.4	16965.2	17038.6	16965.2	20244.4		734.93	21497.6	19764.2	19764.2	19764.2	19764.2	19764.2	19764.2	19764.2	19764.2	19764.2	19771	19764.2	21285.7	19764.2	21292.5		735.08	14924.1	13925.8	13925.8	13925.8	13925.8	13925.8	13925.8	13925.8	13925.8	13925.8	13927.9	13925.8	14712.3	13925.8	14714.4
728.98	20764.1	16937.3	16937.3	16937.3	16937.3	16937.3	16947	16937.3	17731.6	16937.3	19388.5	16937.3	17000.5	16937.3	20255.6		734.88	21680.7	19756.8	19756.8	19756.8	19756.8	19756.8	19756.8	19756.8	19756.8	19756.8	19764.3	19756.8	21333.9	19756.8	21341.3		735.03	14868	13921.3	13921.3	13921.3	13921.3	13921.3	13921.3	13921.3	13921.3	13921.3	13923.6	13921.3	14742.2	13921.3	14744.5
728.88	20862.7	16909.2	16909.2	16909.2	16909.2	16909.2	16922.1	16909.2	17829.8	16909.2	19286.1	16909.2	16963.4	16909.2	20273.9		734.83	21591.3	19749.4	19749.4	19749.4	19749.4	19749.4	19749.4	19749.4	19749.4	19749.4	19757.6	19749.4	21382.6	19749.4	21390.8		734.98	14839.5	13916.7	13916.7	13916.7	13916.7	13916.7	13916.7	13916.7	13916.7	13916.7	13919.2	13916.7	14772.8	13916.7	14775.3
728.78	20668.8	16880.5	16880.5	16880.5	16880.5	16880.5	16897.7	16880.5	17941.5	16880.5	19175.9	16880.5	16926.9	16880.5	20300.6		734.78	21443.1	19742	19742	19742	19742	19742	19742	19742	19742	19742	19750.9	19742	21431.8	19742	21440.7		734.93	15126.5	13911.9	13911.9	13911.9	13911.9	13911.9	13911.9	13911.9	13911.9	13911.9	13914.7	13911.9	14804	13911.9	14806.8
728.68	20971.8	16850.8	16850.8	16850.8	16850.8	16850.8	16873.7	16850.8	18066.6	16850.8	19058.6	16850.8	16890.4	16850.8	20336.9		734.73	21533.4	19734.5	19734.5	19734.5	19734.5	19734.5	19734.5	19734.5	19734.5	19734.5	19744.2	19734.5	21481.3	19734.5	21491.1		734.88	15310.8	13907.1	13907.1	13907.1	13907.1	13907.1	13907.1	13907.1	13907.1	13907.1	13910.2	13907.1	14835.9	13907.1	14838.9
728.58	21226.7	16820.4	16820.4	16820.4	16820.4	16820.4	16850.6	16820.4	18205.4	16820.4	18935.4	16820.5	16854.2	16820.4	20384.2		734.68	21570	19726.8	19726.8	19726.8	19726.8	19726.8	19726.8	19726.8	19726.8	19726.8	19737.5	19726.8	21531.1	19726.8	21541.7		734.83	15149.8	13902.2	13902.2	13902.2	13902.2	13902.2	13902.2	13902.2	13902.2	13902.2	13905.6	13902.2	14868.3	13902.2	14871.7
728.48	21242.6	16789.5	16789.5	16789.5	16789.5	16789.5	16829	16789.5	18357.5	16789.5	18807.5	16789.5	16818.1	16789.5	20443.7		734.63	21553.1	19719.1	19719.1	19719.1	19719.1	19719.1	19719.1	19719.1	19719.1	19719.1	19730.7	19719.1	21580.9	19719.1	21592.6		734.78	15103.6	13897.2	13897.2	13897.2	13897.2	13897.2	13897.2	13897.2	13897.2	13897.2	13900.9	13897.2	14901.2	13897.2	14904.9
728.38	21175.8	16757.8	16757.8	16757.8	16757.9	16757.8	16809.3	16757.8	18522.2	16757.8	18676	16757.9	16782.1	16757.8	20516.1		734.58	21540.5	19711.3	19711.3	19711.3	19711.3	19711.3	19711.3	19711.3	19711.3	19711.3	19724	19711.3	21630.8	19711.3	21643.6		734.73	15106.7	13892	13892	13892	13892	13892	13892	13892	13892	13892	13896.1	13892	14934.5	13892	14938.6
728.28	21102.3	16725.5	16725.5	16725.5	16725.5	16725.5	16792.2	16725.5	18698.1	16725.5	18541.7	16725.6	16746	16725.5	20601.6		734.53	21476	19703.5	19703.5	19703.5	19703.5	19703.5	19703.5	19703.5	19703.5	19703.5	19717.3	19703.5	21680.7	19703.5	21694.6		734.68	15263.5	13886.7	13886.7	13886.7	13886.7	13886.7	13886.7	13886.7	13886.7	13886.7	13891.2	13886.7	14968.2	13886.7	14972.6
728.18	21366.4	16692.7	16692.7	16692.7	16692.8	16692.7	16778.6	16692.7	18883.8	16692.7	18406.1	16692.8	16710	16692.7	20700.3		734.48	21657.8	19695.6	19695.6	19695.6	19695.6	19695.6	19695.6	19695.6	19695.6	19695.6	19710.7	19695.6	21730.4	19695.6	21745.5		734.63	15272.6	13881.3	13881.3	13881.3	13881.3	13881.3	13881.3	13881.3	13881.3	13881.3	13886.2	13881.3	15002.1	13881.3	15007
728.08	21468.8	16659.4	16659.4	16659.4	16659.4	16659.4	16769.3	16659.4	19076.9	16659.4	18269.8	16659.5	16674	16659.4	20811.6		734.43	21592.1	19687.6	19687.6	19687.6	19687.6	19687.6	19687.6	19687.6	19687.6	19687.6	19704	19687.6	21779.6	19687.6	21796		734.58	15217.5	13875.9	13875.9	13875.9	13875.9	13875.9	13875.9	13875.9	13875.9	13875.9	13881.3	13875.9	15036.5	13875.9	15041.9
727.98	21504.3	16625.2	16625.2	16625.2	16625.2	16625.2	16764.9	16625.2	19274.1	16625.2	18133.3	16625.3	16637.4	16625.2	20934.1		734.38	21485.8	19679.5	19679.5	19679.5	19679.5	19679.5	19679.5	19679.5	19679.5	19679.5	19697.4	19679.5	21828.3	19679.5	21846.2		734.53	15357.1	13870.6	13870.6	13870.6	13870.6	13870.6	13870.6	13870.6	13870.6	13870.6	13876.5	13870.6	15071.2	13870.6	15077.1
727.88	21812.9	16589.9	16589.9	16589.9	16589.9	16589.9	16766.5	16589.9	19471.8	16589.9	17997.2	16590	16600.1	16589.9	21066.2		734.33	21631.9	19671.4	19671.4	19671.4	19671.4	19671.4	19671.4	19671.4	19671.4	19671.4	19690.8	19671.4	21876.4	19671.4	21895.9		734.48	15345.1	13865.2	13865.2	13865.2	13865.2	13865.2	13865.2	13865.2	13865.2	13865.2	13871.7	13865.2	15106.1	13865.2	15112.5
727.78	21824.5	16554	16554	16554	16554	16554	16776.1	16554	19666.8	16554	17862.8	16554.1	16562.5	16554	21206.3		734.28	21814	19663.1	19663.1	19663.1	19663.1	19663.1	19663.1	19663.1	19663.1	19663.1	19684.3	19663.1	21923.8	19663.1	21944.9		734.43	15192.2	13859.7	13859.7	13859.7	13859.7	13859.7	13859.7	13859.7	13859.7	13859.7	13866.8	13859.7	15141	13859.7	15148.1
727.68	21653.8	16517.5	16517.5	16517.5	16517.5	16517.5	16795	16517.5	19854.5	16517.5	17730.5	16517.6	16524.6	16517.5	21352.3		734.23	21783.4	19654.9	19654.9	19654.9	19654.9	19654.9	19654.9	19654.9	19654.9	19654.9	19677.8	19654.9	21970.2	19654.9	21993.2		734.38	15011.8	13854.2	13854.2	13854.2	13854.2	13854.2	13854.2	13854.2	13854.2	13854.2	13862	13854.2	15175.9	13854.2	15183.7
727.58	21874.2	16479.9	16479.9	16479.9	16480	16479.9	16824.6	16479.9	20030	16479.9	17600.5	16480.1	16485.8	16479.9	21501.5		734.18	21662.9	19646.5	19646.5	19646.5	19646.5	19646.5	19646.5	19646.5	19646.5	19646.5	19671.4	19646.5	22015.6	19646.5	22040.5		734.33	15040.2	13848.6	13848.6	13848.6	13848.6	13848.6	13848.6	13848.6	13848.6	13848.6	13857.1	13848.6	15210.7	13848.6	15219.2
727.48	22172.2	16441.7	16441.7	16441.7	16441.8	16441.7	16867.3	16441.7	20189.1	16441.7	17473.4	16442	16446.6	16441.7	21651.6		734.13	21688.9	19638.1	19638.1	19638.1	19638.1	19638.1	19638.1	19638.1	19638.1	19638.1	19665.1	19638.1	22059.7	19638.1	22086.7		734.28	15137.5	13843	13843	13843	13843	13843	13843	13843	13843	13843	13852.2	13843	15245.3	13843	15254.6
727.38	22189	16403	16403	16403	16403.2	16403	16925.2	16403	20327	16403	17349.9	16403.3	16407	16403	21800.7		734.08	21683.5	19629.6	19629.6	19629.6	19629.6	19629.6	19629.6	19629.6	19629.6	19629.6	19658.8	19629.6	22102.5	19629.6	22131.8		734.23	15226.7	13837.2	13837.2	13837.2	13837.2	13837.2	13837.2	13837.2	13837.2	13837.2	13847.3	13837.2	15279.6	13837.2	15289.7
727.28	22032.8	16363.5	16363.5	16363.5	16363.8	16363.5	17000.2	16363.5	20439.2	16363.5	17229.8	16363.9	16366.8	16363.5	21946.3		734.03	21642.7	19620.9	19620.9	19620.9	19620.9	19620.9	19620.9	19620.9	19620.9	19620.9	19652.6	19620.9	22143.6	19620.9	22175.3		734.18	15434.1	13831.4	13831.4	13831.4	13831.4	13831.4	13831.4	13831.4	13831.4	13831.4	13842.5	13831.4	15313.4	13831.4	15324.5
727.18	22165.8	16323	16323	16323	16323.5	16323	17094.7	16323	20521.3	16323	17113.1	16323.5	16325.8	16323	22086.9		733.98	21640.3	19612.1	19612.1	19612.1	19612.1	19612.1	19612.1	19612.1	19612.1	19612.1	19646.5	19612.1	22183.1	19612.1	22217.5		734.13	15386.2	13825.5	13825.5	13825.5	13825.5	13825.5	13825.5	13825.5	13825.5	13825.5	13837.6	13825.5	15346.8	13825.5	15358.9
727.08	22474.4	16281.7	16281.7	16281.7	16282.5	16281.7	17210.9	16281.7	20570.2	16281.7	17000.1	16282.3	16283.9	16281.7	22221.6		733.93	21758.4	19603.4	19603.4	19603.4	19603.4	19603.4	19603.4	19603.4	19603.4	19603.4	19640.6	19603.4	22220.9	19603.4	22258.1		734.08	15491.3	13819.6	13819.6	13819.6	13819.6	13819.6	13819.6	13819.6	13819.6	13819.6	13832.8	13819.6	15379.6	13819.6	15392.8
726.98	22726.4	16239.1	16239.1	16239.1	16240.4	16239.1	17350.9	16239.1	20582.8	16239.1	16890.4	16239.9	16240.9	16239.1	22349.9		733.88	21917.9	19594.6	19594.6	19594.6	19594.6	19594.6	19594.6	19594.6	19594.6	19594.6	19634.8	19594.6	22256.7	19594.6	22296.9		734.03	15475.9	13813.7	13813.7	13813.7	13813.7	13813.7	13813.7	13813.7	13813.7	13813.7	13828	13813.7	15411.6	13813.7	15426
726.88	23055.7	16195	16195	16195	16197	16195	17516.6	16195	20557.4	16195	16783.7	16196	16196.5	16195	22472.2		733.83	21881	19585.7	19585.7	19585.7	19585.7	19585.7	19585.7	19585.7	19585.7	19585.7	19629.1	19585.7	22290.4	19585.7	22333.8		733.98	15420.6	13807.6	13807.6	13807.6	13807.6	13807.6	13807.6	13807.6	13807.6	13807.6	13823.2	13807.6	15442.8	13807.6	15458.4
726.78	23097.2	16149.8	16149.8	16149.8	16152.8	16149.8	17710.4	16149.8	20493.8	16149.8	16680.3	16151	16151	16149.8	22590.5		733.78	21722.7	19576.6	19576.6	19576.6	19576.6	19576.6	19576.6	19576.6	19576.6	19576.6	19623.5	19576.6	22321.7	19576.6	22368.7		733.93	15485.1	13801.4	13801.4	13801.4	13801.4	13801.4	13801.4	13801.4	13801.4	13801.4	13818.4	13801.4	15473	13801.4	15490
726.68	22904.6	16103.5	16103.5	16103.5	16108	16103.5	17933.9	16103.5	20392.6	16103.5	16580.3	16105.1	16104.5	16103.5	22706.8		733.73	21596.1	19567.5	19567.5	19567.5	19567.5	19567.5	19567.5	19567.5	19567.5	19567.5	19618.1	19567.5	22350.7	19567.5	22401.4		733.88	15291.4	13795.2	13795.2	13795.2	13795.2	13795.2	13795.2	13795.2	13795.2	13795.2	13813.7	13795.2	15502.2	13795.2	15520.7
726.58	23122.1	16056.5	16056.5	16056.5	16063.2	16056.5	18188.5	16056.5	20255.7	16056.5	16483.8	16058.5	16057.3	16056.5	22824.3		733.68	21962.2	19558.2	19558.2	19558.2	19558.2	19558.2	19558.2	19558.2	19558.2	19558.2	19612.8	19558.2	22377.2	19558.2	22431.8		733.83	15213.5	13788.9	13788.9	13788.9	13788.9	13788.9	13788.9	13788.9	13788.9	13788.9	13809	13788.9	15530.2	13788.9	15550.3
726.48	23167.6	16009.2	16009.2	16009.2	16019	16009.2	18474.9	16009.2	20085.9	16009.2	16390.9	16011.5	16009.8	16009.2	22946.3		733.63	22103.7	19548.8	19548.8	19548.8	19548.8	19548.8	19548.8	19548.8	19548.8	19548.8	19607.7	19548.8	22400.9	19548.8	22459.7		733.78	15394.7	13782.7	13782.7	13782.7	13782.7	13782.7	13782.7	13782.7	13782.7	13782.7	13804.5	13782.7	15557	13782.7	15578.9
726.38	23145.3	15961	15961	15961	15975.3	15961	18792.1	15961	19886.3	15961	16301.2	15963.9	15961.5	15961	23075.4		733.58	21838.7	19539.3	19539.3	19539.3	19539.3	19539.3	19539.3	19539.3	19539.3	19539.3	19602.7	19539.3	22421.8	19539.3	22485.2		733.73	15352.5	13776.5	13776.5	13776.5	13776.5	13776.5	13776.5	13776.5	13776.5	13776.5	13800.2	13776.5	15582.6	13776.5	15606.3
726.28	23542.7	15911.3	15911.3	15911.3	15932	15911.3	19137.8	15911.3	19660	15911.3	16213.6	15914.9	15911.7	15911.3	23213.7		733.53	21877.2	19529.7	19529.7	19529.7	19529.7	19529.7	19529.7	19529.7	19529.7	19529.7	19598	19529.7	22439.9	19529.7	22508.2		733.68	15346.1	13770.3	13770.3	13770.3	13770.3	13770.3	13770.3	13770.3	13770.3	13770.3	13796	13770.3	15606.7	13770.3	15632.4
726.18	23977.3	15860.2	15860.2	15860.2	15889.7	15860.2	19509.3	15860.2	19411.8	15860.2	16128.1	15864.5	15860.5	15860.2	23363.2		733.48	22028	19520.1	19520.1	19520.1	19520.1	19520.1	19520.1	19520.1	19520.1	19520.1	19593.5	19520.1	22455.1	19520.1	22528.5		733.63	15476.9	13764.1	13764.1	13764.1	13764.1	13764.1	13764.1	13764.1	13764.1	13764.1	13792	13764.1	15629.3	13764.1	15657.2
726.08	24103.6	15807.5	15807.5	15807.5	15849.3	15807.5	19902.2	15807.5	19146.2	15807.5	16044.4	15812.9	15807.8	15807.5	23525.1		733.43	21995.3	19510.4	19510.4	19510.4	19510.4	19510.4	19510.4	19510.4	19510.4	19510.4	19589.3	19510.4	22467.2	19510.4	22546.2		733.58	15261.3	13757.9	13757.9	13757.9	13757.9	13757.9	13757.9	13757.9	13757.9	13757.9	13788.1	13757.9	15650.3	13757.9	15680.5
725.98	24204.2	15753.4	15753.4	15753.4	15811.8	15753.4	20310.9	15753.4	18867.8	15753.4	15962.2	15759.9	15753.6	15753.4	23699.2		733.38	22088.4	19500.6	19500.6	19500.6	19500.6	19500.6	19500.6	19500.6	19500.6	19500.6	19585.4	19500.6	22476.2	19500.6	22561		733.53	15187.1	13751.6	13751.6	13751.6	13751.6	13751.6	13751.6	13751.6	13751.6	13751.6	13784.3	13751.6	15669.4	13751.6	15702.1
725.88	24182.5	15698.1	15698.2	15698.1	15778.9	15698.1	20728.5	15698.1	18581.8	15698.1	15881.7	15706	15698.3	15698.1	23884.7		733.33	22002.9	19490.7	19490.7	19490.7	19490.7	19490.7	19490.7	19490.7	19490.7	19490.7	19581.8	19490.7	22482	19490.7	22573.1		733.48	15304	13745.2	13745.2	13745.2	13745.2	13745.2	13745.2	13745.2	13745.2	13745.2	13780.5	13745.2	15686.6	13745.2	15722
725.78	24261.7	15642.2	15642.3	15642.2	15752.9	15642.2	21146.9	15642.2	18292.8	15642.2	15803.2	15651.7	15642.3	15642.2	24079		733.28	21972.3	19480.9	19480.9	19480.9	19480.9	19480.9	19480.9	19480.9	19480.9	19480.9	19578.6	19480.9	22484.7	19480.9	22582.5		733.43	15399.4	13738.7	13738.7	13738.7	13738.7	13738.7	13738.7	13738.7	13738.7	13738.7	13776.9	13738.7	15701.9	13738.7	15740.1
725.68	24289.4	15585.6	15585.7	15585.6	15735.8	15585.6	21556.2	15585.6	18004.7	15585.6	15726.4	15597	15585.7	15585.6	24278.1		733.23	21809	19470.9	19470.9	19470.9	19470.9	19470.9	19470.9	19470.9	19471	19470.9	19575.8	19470.9	22484.1	19470.9	22588.9		733.38	15464.6	13732.3	13732.3	13732.3	13732.3	13732.3	13732.3	13732.3	13732.3	13732.3	13773.5	13732.3	15715.2	13732.3	15756.5
725.58	24430.9	15527.9	15528	15527.9	15729.5	15527.9	21945.1	15527.9	17720.6	15527.9	15650.7	15541.7	15527.9	15527.9	24476.4		733.18	21816.1	19461	19461	19461	19461	19461	19461	19461	19461	19461	19573.3	19461	22480.1	19461	22592.5		733.33	15652.4	13725.8	13725.8	13725.8	13725.8	13725.8	13725.8	13725.8	13725.8	13725.8	13770.3	13725.8	15726.4	13725.8	15770.9
725.48	24845.5	15468.7	15469	15468.7	15736.7	15468.7	22301.7	15468.7	17442.9	15468.7	15575.6	15485.4	15468.8	15468.7	24667.7		733.13	22007.7	19451	19451	19451	19451	19451	19451	19451	19451	19451	19571.3	19451	22472.9	19451	22593.3		733.28	15547.8	13719.3	13719.3	13719.3	13719.3	13719.3	13719.3	13719.3	13719.3	13719.3	13767.4	13719.3	15735.4	13719.3	15783.5
725.38	25123.1	15408.2	15408.6	15408.2	15760.4	15408.2	22614.5	15408.2	17174	15408.2	15501	15428.1	15408.2	15408.2	24845.7		733.08	21934.2	19441.1	19441.1	19441.1	19441.1	19441.1	19441.1	19441.1	19441.1	19441.1	19569.9	19441.1	22462.5	19441.1	22591.3		733.23	15353.6	13712.7	13712.7	13712.7	13712.7	13712.7	13712.7	13712.7	13712.7	13712.7	13764.6	13712.7	15742.2	13712.7	15794.1
725.28	25223.8	15346.1	15346.8	15346.1	15804.2	15346.1	22872.1	15346.1	16915.5	15346.1	15426.4	15369.8	15346.1	15346.1	25004.4		733.03	22007.1	19431.1	19431.1	19431.1	19431.1	19431.1	19431.1	19431.1	19431.1	19431.1	19568.9	19431.1	22448.7	19431.1	22586.5		733.18	15342.6	13706	13706	13706	13706	13706	13706	13706	13706	13706	13761.9	13706	15746.7	13706	15802.5
725.18	25348.1	15282.7	15283.9	15282.7	15872.1	15282.7	23064.7	15282.7	16668.9	15282.7	15352	15311	15282.7	15282.7	25139.2		732.98	21902.5	19421.1	19421.1	19421.1	19421.1	19421.1	19421.1	19421.1	19421.2	19421.1	19568.4	19421.1	22431.6	19421.1	22579		733.13	15390.3	13699.3	13699.3	13699.3	13699.3	13699.3	13699.3	13699.3	13699.3	13699.3	13759.4	13699.3	15748.7	13699.3	15808.9
725.08	25222.7	15218.4	15220.3	15218.4	15968.5	15218.4	23184.3	15218.4	16435.4	15218.4	15278.2	15252.1	15218.5	15218.4	25246.6		732.93	21767	19411.1	19411.1	19411.1	19411.1	19411.1	19411.1	19411.1	19411.1	19411.1	19568.4	19411.1	22411.3	19411.1	22568.7		733.08	15314.7	13692.5	13692.5	13692.5	13692.5	13692.5	13692.5	13692.5	13692.5	13692.5	13757.2	13692.5	15748.5	13692.5	15813.2
724.98	25273.1	15153.5	15156.4	15153.5	16097.3	15153.5	23224.8	15153.5	16215.6	15153.5	15204.8	15193.5	15153.5	15153.5	25324.9		732.88	21877.4	19401	19401	19401	19401	19401	19401	19401	19401	19401	19568.9	19401	22387.7	19401	22555.7		733.03	15499	13685.7	13685.7	13685.7	13685.7	13685.7	13685.7	13685.7	13685.7	13685.7	13755.2	13685.7	15745.9	13685.7	15815.5
724.88	25421.2	15087.7	15092.1	15087.7	16261.8	15087.7	23182.4	15087.7	16009.3	15087.7	15131.7	15135	15087.7	15087.7	25373.7		732.83	21992.6	19390.8	19390.8	19390.8	19390.8	19390.8	19390.8	19390.8	19390.9	19390.8	19570	19390.8	22360.8	19390.8	22540.1		732.98	15589.3	13678.8	13678.8	13678.8	13678.8	13678.8	13678.8	13678.8	13678.8	13678.8	13753.6	13678.8	15740.9	13678.8	15815.7
724.78	25663.6	15021.1	15027.8	15021.1	16464.5	15021.1	23056.2	15021.1	15816.2	15021.1	15058.7	15076.9	15021.1	15021.1	25394.8		732.78	22004.7	19380.6	19380.6	19380.6	19380.6	19380.6	19380.6	19380.6	19380.7	19380.6	19571.7	19380.6	22330.9	19380.6	22522.1		732.93	15410.2	13672	13672	13672	13672	13672	13672	13672	13672	13672	13752.3	13672	15733.5	13672	15813.8
724.68	25738.4	14953.3	14963.2	14953.3	16706.4	14953.3	22848	14953.3	15635.5	14953.3	14985.3	15018.9	14953.3	14953.3	25391		732.73	21921.9	19370.5	19370.5	19370.5	19370.5	19370.5	19370.5	19370.5	19370.6	19370.5	19574.1	19370.5	22298	19370.5	22501.7		732.88	15424.9	13665	13665	13665	13665	13665	13665	13665	13665	13665	13751.2	13665	15723.6	13665	15809.8
724.58	25972	14884.1	14898.8	14884.1	16987	14884.1	22562.6	14884.1	15466.2	14884.2	14911.4	14961.2	14884.2	14884.1	25366.5		732.68	21987.1	19360.4	19360.4	19360.4	19360.4	19360.4	19360.4	19360.4	19360.5	19360.4	19577.1	19360.4	22262.1	19360.4	22479		732.83	15570.8	13658	13658	13658	13658	13658	13658	13658	13658.1	13658	13750.4	13658	15711.4	13658	15803.8
724.48	26078	14814	14835.4	14814	17303.9	14814	22207.4	14814	15308.1	14814.1	14837.2	14904.4	14814.1	14814	25326.1		732.63	21960.2	19350.2	19350.2	19350.2	19350.2	19350.2	19350.2	19350.2	19350.3	19350.2	19580.8	19350.2	22223.4	19350.2	22454.1		732.78	15589.5	13651	13651	13651	13651	13651	13651	13651	13651	13651	13750	13651	15696.8	13651	15795.8
724.38	25925.6	14743.2	14773.9	14743.2	17652	14743.2	21792.1	14743.2	15160.3	14743.3	14762.8	14848.7	14743.2	14743.2	25273.7		732.58	21702.5	19339.9	19339.9	19339.9	19339.9	19339.9	19339.9	19339.9	19340.1	19339.9	19585.1	19339.9	22181.8	19339.9	22427.2		732.73	15531.3	13643.8	13643.8	13643.8	13643.8	13643.8	13643.8	13643.8	13643.9	13643.8	13749.9	13643.8	15679.8	13643.8	15785.8
724.28	25963.2	14671.9	14715.5	14671.9	18023	14671.9	21327.5	14671.9	15022.2	14672	14688.5	14794.9	14672	14671.9	25211.9		732.53	21750.3	19329.5	19329.5	19329.5	19329.5	19329.5	19329.5	19329.5	19329.7	19329.5	19590.1	19329.5	22137.5	19329.5	22398.3		732.68	15579.9	13636.7	13636.7	13636.7	13636.7	13636.7	13636.7	13636.7	13636.8	13636.7	13750.2	13636.7	15660.5	13636.7	15774
724.18	25804.8	14600.8	14661.8	14600.8	18405.8	14600.8	20825.7	14600.8	14893.3	14600.8	14614.7	14743.7	14600.8	14600.8	25141.1		732.48	21855.5	19319.1	19319.1	19319.1	19319.1	19319.1	19319.1	19319.1	19319.4	19319.1	19595.9	19319.1	22090.6	19319.1	22367.6		732.63	15459.7	13629.7	13629.7	13629.7	13629.7	13629.7	13629.7	13629.7	13629.7	13629.7	13751	13629.7	15639.1	13629.7	15760.5
724.08	25555.8	14529.7	14614.1	14529.7	18785.4	14529.7	20298.2	14529.7	14772.9	14529.8	14541.4	14695.5	14529.7	14529.7	25058.9		732.43	22021.3	19308.7	19308.7	19308.7	19308.7	19308.7	19308.7	19308.7	19309	19308.7	19602.3	19308.7	22041.3	19308.7	22335.2		732.58	15527	13622.6	13622.6	13622.6	13622.6	13622.6	13622.6	13622.6	13622.7	13622.6	13752.3	13622.6	15615.5	13622.6	15745.3
723.98	25667.5	14459	14574.1	14459	19144.7	14459	19756.5	14459	14660	14459	14468.8	14650.7	14459	14459	24960.2		732.38	21932.6	19298.2	19298.2	19298.2	19298.2	19298.2	19298.2	19298.2	19298.5	19298.2	19609.6	19298.2	21989.7	19298.2	22301.4		732.53	15523.6	13615.5	13615.5	13615.5	13615.5	13615.5	13615.5	13615.5	13615.6	13615.5	13754	13615.5	15589.8	13615.5	15728.4
723.88	25313	14389	14544.2	14389	19465.4	14389	19211.8	14389	14554.5	14389.1	14397.2	14610.3	14389	14389	24838.2		732.33	21968.8	19287.5	19287.5	19287.5	19287.5	19287.5	19287.5	19287.5	19287.9	19287.5	19617.5	19287.5	21935.8	19287.5	22266.2		732.48	15305.8	13608.5	13608.5	13608.5	13608.5	13608.5	13608.5	13608.5	13608.6	13608.5	13756.2	13608.5	15562.1	13608.5	15710.1
723.78	24924.2	14319.8	14526.1	14319.8	19728.1	14319.8	18673.1	14319.8	14455.3	14320	14326.7	14574.4	14319.8	14319.8	24684.7		732.28	22034	19276.8	19276.8	19276.8	19276.8	19276.8	19276.8	19276.8	19277.2	19276.8	19626.3	19276.8	21879.9	19276.8	22229.8		732.43	15248.2	13601.4	13601.4	13601.4	13601.4	13601.4	13601.4	13601.4	13601.6	13601.4	13759	13601.4	15532.5	13601.4	15690.3
723.68	24880.7	14251.3	14521.7	14251.3	19915.3	14251.3	18148.5	14251.3	14361.6	14251.4	14257	14543.5	14251.3	14251.3	24491.3		732.23	22028.3	19266	19266	19266	19266	19266	19266	19266	19266.4	19266	19635.8	19266	21821.9	19266	22192.3		732.38	15447.3	13594.4	13594.4	13594.4	13594.4	13594.4	13594.4	13594.4	13594.6	13594.4	13762.4	13594.4	15501.1	13594.4	15669.2
723.58	24690.5	14183.9	14533.6	14183.9	20012.9	14183.9	17645	14183.9	14273.3	14184.1	14188.6	14518.4	14183.9	14183.9	24252.6		732.18	22108.8	19255	19255	19255	19255	19255	19255	19255	19255.5	19255	19646.2	19255	21762.2	19255	22153.9		732.33	15328.7	13587.5	13587.5	13587.5	13587.5	13587.5	13587.5	13587.5	13587.7	13587.5	13766.3	13587.5	15467.9	13587.5	15646.9
723.48	24338.9	14117.4	14563.1	14117.4	20011.1	14117.4	17167.4	14117.4	14189.5	14117.7	14121.3	14499.4	14117.4	14117.4	23965		732.13	22150.1	19244	19244	19244	19244	19244	19244	19244	19244.6	19244	19657.4	19244	21700.9	19244	22114.9		732.28	15359.5	13580.5	13580.5	13580.5	13580.5	13580.5	13580.5	13580.5	13580.7	13580.5	13770.9	13580.5	15433	13580.5	15623.6
723.38	24195.1	14052.2	14611.8	14052.2	19906.1	14052.2	16719.6	14052.2	14110	14052.5	14055.4	14487.2	14052.2	14052.2	23629.6		732.08	22110.9	19233	19233	19233	19233	19233	19233	19233	19233.7	19233	19669.5	19233	21638.1	19233	22075.4		732.23	15405.8	13573.5	13573.5	13573.5	13573.5	13573.5	13573.5	13573.5	13573.8	13573.5	13776	13573.5	15396.5	13573.5	15599.2
723.28	23611.5	13988.7	14680.9	13988.7	19701.1	13988.7	16304.5	13988.7	14035	13989.2	13991.4	14482.9	13988.7	13988.7	23252.4		732.03	22085.5	19221.8	19221.8	19221.8	19221.8	19221.8	19221.8	19221.8	19222.7	19221.8	19682.5	19221.8	21574.1	19221.8	22035.6		732.18	15385.9	13566.5	13566.5	13566.5	13566.5	13566.5	13566.5	13566.5	13566.8	13566.5	13781.7	13566.5	15358.6	13566.5	15574
723.18	22992.7	13927.1	14769.6	13927.1	19404.2	13927.1	15923.1	13927.1	13963.8	13927.6	13929.2	14486.9	13927.1	13927.1	22842		731.98	22045.8	19210.7	19210.7	19210.7	19210.7	19210.7	19210.7	19210.7	19211.6	19210.7	19696.5	19210.7	21508.9	19210.7	21995.6		732.13	15251	13559.5	13559.5	13559.5	13559.5	13559.5	13559.5	13559.5	13559.9	13559.5	13788	13559.5	15319.2	13559.5	15548
723.08	22903.4	13867.2	14876	13867.2	19029.2	13867.2	15575.6	13867.2	13896.2	13867.8	13869	14499.7	13867.2	13867.2	22410.4		731.93	21884.6	19199.5	19199.5	19199.5	19199.5	19199.5	19199.5	19199.5	19200.5	19199.5	19711.4	19199.5	21442.7	19199.5	21955.7		732.08	15361.9	13552.5	13552.5	13552.5	13552.5	13552.5	13552.5	13552.5	13552.9	13552.5	13794.9	13552.5	15278.5	13552.5	15521.3
722.98	22509.9	13809.6	14997	13809.6	18593.3	13809.6	15261.9	13809.6	13832.4	13810.4	13811	14522.3	13809.6	13809.6	21970.8		731.88	21953.7	19188.2	19188.2	19188.2	19188.2	19188.2	19188.2	19188.2	19189.4	19188.2	19727.3	19188.2	21375.6	19188.2	21915.9		732.03	15565.2	13545.5	13545.5	13545.5	13545.5	13545.5	13545.5	13545.5	13546	13545.5	13802.5	13545.5	15236.7	13545.5	15494.2
722.88	21946.5	13754.4	15127	13754.4	18115.8	13754.4	14980.7	13754.4	13772.3	13755.4	13755.6	14555.3	13754.4	13754.4	21535.6		731.83	22064.6	19176.9	19176.9	19176.9	19176.9	19176.9	19176.9	19176.9	19178.3	19176.9	19744.2	19176.9	21307.9	19176.9	21876.6		731.98	15446.8	13538.4	13538.4	13538.4	13538.4	13538.4	13538.4	13538.4	13539	13538.4	13810.8	13538.4	15193.8	13538.4	15466.7
722.78	21275.6	13701.4	15258.7	13701.4	17615.4	13701.4	14730.1	13701.4	13715.4	13702.6	13702.4	14598.9	13701.4	13701.4	21114.9		731.78	22044.5	19165.6	19165.6	19165.6	19165.6	19165.6	19165.7	19165.6	19167.2	19165.6	19762.1	19165.6	21239.6	19165.6	21837.7		731.93	15268.7	13531.4	13531.4	13531.4	13531.4	13531.4	13531.4	13531.4	13532	13531.4	13819.7	13531.4	15150	13531.4	15439
722.68	20863.3	13650.6	15383.2	13650.6	17110	13650.6	14508	13650.6	13661.5	13652.1	13651.4	14653.6	13650.6	13650.6	20715.9		731.73	21973	19154.3	19154.3	19154.3	19154.3	19154.3	19154.3	19154.3	19156.2	19154.3	19781.1	19154.3	21171	19154.3	21799.6		731.88	15217.1	13524.3	13524.3	13524.3	13524.3	13524.3	13524.3	13524.3	13525.1	13524.3	13829.4	13524.3	15105.3	13524.3	15411.1
722.58	20735.6	13602.2	15490.9	13602.2	16615.3	13602.2	14312.1	13602.2	13610.5	13604	13602.8	14719.8	13602.2	13602.2	20342.5		731.68	21997.2	19143.1	19143.1	19143.1	19143.1	19143.1	19143.1	19143.1	19145.1	19143.1	19801.1	19143.1	21102.1	19143.1	21762.2		731.83	15310.8	13517.3	13517.3	13517.3	13517.3	13517.3	13517.3	13517.3	13518.1	13517.3	13839.8	13517.3	15059.9	13517.3	15383.3
722.48	20296.8	13555.7	15571.9	13555.7	16143.4	13555.7	14139.9	13555.7	13562.1	13557.9	13556.2	14797.6	13555.7	13555.7	19994.9		731.63	22114.4	19131.8	19131.8	19131.8	19131.8	19131.8	19131.8	19131.8	19134.1	19131.8	19822.2	19131.8	21033.1	19131.8	21725.9		731.78	15414.4	13510.2	13510.2	13510.2	13510.2	13510.2	13510.2	13510.2	13511.1	13510.2	13850.9	13510.2	15013.9	13510.2	15355.6
722.38	20017.2	13510.4	15616.7	13510.4	15702.8	13510.4	13988.2	13510.4	13515.3	13513.2	13510.8	14886.4	13510.4	13510.4	19671.1		731.58	22073.3	19120.5	19120.5	19120.5	19120.5	19120.5	19120.5	19120.5	19123.2	19120.5	19844.3	19120.5	20964.2	19120.5	21690.7		731.73	15312.1	13503.1	13503.1	13503.1	13503.1	13503.1	13503.1	13503.1	13504.2	13503.1	13862.8	13503.1	14967.3	13503.1	15328.2
722.28	19995.7	13466.1	15618.8	13466.1	15299.5	13466.1	13854.5	13466.1	13469.8	13469.5	13466.4	14986.3	13466.1	13466.1	19368.2		731.53	21963.8	19109.3	19109.3	19109.3	19109.3	19109.3	19109.3	19109.3	19112.3	19109.3	19867.5	19109.3	20895.4	19109.3	21656.7		731.68	15274.5	13496	13496	13496	13496	13496	13496	13496	13497.3	13496	13875.4	13496	14920.4	13496	15301.2
722.18	19801.1	13423.2	15575	13423.2	14937.2	13423.2	13737	13423.2	13426.1	13427.4	13423.5	15097.7	13423.2	13423.2	19084.4		731.48	21915.3	19098.1	19098.1	19098.1	19098.1	19098.1	19098.1	19098.1	19101.6	19098.1	19891.7	19098.1	20826.9	19098.1	21624.1		731.63	15325.5	13488.9	13488.9	13488.9	13488.9	13488.9	13488.9	13488.9	13490.4	13488.9	13888.9	13488.9	14873.3	13488.9	15274.7
722.08	19306.5	13381.7	15485.3	13381.7	14616.6	13381.7	13633.6	13381.7	13383.8	13386.7	13381.9	15220.4	13381.7	13381.7	18818.4		731.43	21847	19086.9	19086.9	19086.9	19086.9	19086.9	19086.9	19086.9	19090.9	19086.9	19917.1	19086.9	20758.8	19086.9	21592.9		731.58	15274.5	13481.9	13481.9	13481.9	13481.9	13481.9	13481.9	13481.9	13483.6	13481.9	13903.1	13481.9	14825.9	13481.9	15248.8
721.98	18989.6	13340.9	15352.9	13340.9	14336.5	13340.9	13542	13340.9	13342.5	13347.1	13341.1	15353.9	13340.9	13340.9	18570.4		731.38	21645.5	19075.7	19075.7	19075.7	19075.7	19075.7	19075.7	19075.7	19080.2	19075.7	19943.3	19075.7	20691.1	19075.7	21563.2		731.53	15257.9	13474.8	13474.8	13474.8	13474.8	13474.8	13474.8	13474.8	13476.7	13474.8	13918	13474.8	14778.3	13474.8	15223.6
721.88	19067	13301.4	15184.6	13301.4	14094.7	13301.4	13460.9	13301.4	13302.6	13308.8	13301.5	15498.2	13301.4	13301.4	18343		731.33	21720.5	19064.6	19064.6	19064.6	19064.6	19064.6	19064.6	19064.6	19069.7	19064.6	19970.6	19064.6	20624	19064.6	21535.1		731.48	15364.5	13467.7	13467.7	13467.7	13467.7	13467.7	13467.7	13467.7	13469.9	13467.7	13933.8	13467.7	14730.8	13467.7	15199.2
721.78	18830.2	13263	14989.1	13263	13888.1	13263	13388.9	13263	13263.9	13272	13263.1	15652.9	13263	13263	18139.9		731.28	21700.7	19053.5	19053.5	19053.5	19053.5	19053.5	19053.5	19053.5	19059.3	19053.5	19999	19053.5	20557.7	19053.5	21508.8		731.43	15299.8	13460.6	13460.6	13460.6	13460.6	13460.6	13460.6	13460.6	13463.1	13460.6	13950.4	13460.6	14683.4	13460.6	15175.7
721.68	18517.9	13225.4	14775.7	13225.4	13712.5	13225.4	13324.1	13225.4	13226.1	13236.3	13225.5	15816.9	13225.4	13225.4	17964.5		731.23	21846.7	19042.5	19042.5	19042.5	19042.5	19042.5	19042.5	19042.5	19049	19042.5	20028.3	19042.5	20492.1	19042.5	21484.3		731.38	15270.5	13453.5	13453.5	13453.5	13453.5	13453.5	13453.5	13453.5	13456.4	13453.5	13967.7	13453.5	14636.1	13453.5	15153.2
721.58	18522.9	13188.1	14553.5	13188.1	13563.5	13188.1	13264.9	13188.1	13188.5	13201.1	13188.1	15988.9	13188.1	13188.1	17820.3		731.18	21894.9	19031.6	19031.6	19031.6	19031.6	19031.6	19031.6	19031.6	19038.9	19031.6	20058.5	19031.6	20427.3	19031.6	21461.6		731.33	15183.7	13446.3	13446.3	13446.3	13446.3	13446.3	13446.3	13446.3	13449.6	13446.3	13985.8	13446.3	14589	13446.3	15131.8
721.48	18572.1	13151.2	14331.6	13151.2	13437.6	13151.2	13210.8	13151.2	13151.6	13166.9	13151.3	16168.1	13151.2	13151.2	17710.5		731.13	21667.6	19020.7	19020.7	19020.7	19020.7	19020.7	19020.7	19020.7	19028.9	19020.7	20089.7	19020.7	20363.5	19020.7	21440.7		731.28	15166.8	13439.1	13439.1	13439.1	13439.1	13439.1	13439.1	13439.1	13442.9	13439.1	14004.6	13439.1	14542.2	13439.1	15111.5
721.38	18432.2	13114.5	14116.7	13114.5	13330.6	13114.5	13160.4	13114.5	13114.7	13133.2	13114.5	16353	13114.5	13114.5	17636.2		731.08	21678.2	19009.8	19009.8	19009.8	19009.8	19009.8	19009.8	19009.8	19019.1	19009.8	20121.7	19009.8	20300.6	19009.8	21421.8		731.23	15339.9	13432	13432	13432	13432	13432	13432	13432	13436.3	13432	14024.3	13432	14495.9	13432	15092.5
721.28	18573.1	13077.4	13913.8	13077.4	13238.7	13077.4	13112.5	13077.4	13077.5	13099.7	13077.4	16541.6	13077.4	13077.4	17597.2		731.03	21724.3	18998.9	18998.9	18998.9	18998.9	18998.9	18998.9	18998.9	19009.4	18998.9	20154.4	18998.9	20238.8	18998.9	21404.7		731.18	15378.1	13424.9	13424.9	13424.9	13424.9	13424.9	13425	13424.9	13429.8	13424.9	14044.8	13424.9	14450.1	13424.9	15074.8
721.18	18656.4	13040.2	13727	13040.2	13159.5	13040.2	13067	13040.2	13040.4	13066.8	13040.2	16732.8	13040.2	13040.2	17592.4		730.98	21663.3	18988.1	18988.1	18988.1	18988.1	18988.1	18988.1	18988.1	18999.8	18988.1	20187.8	18988.1	20177.9	18988.1	21389.5		731.13	15304.1	13417.9	13417.9	13417.9	13417.9	13417.9	13417.9	13417.9	13423.4	13417.9	14066	13417.9	14404.8	13417.9	15058.4
721.08	18356.8	13003.4	13558.4	13003.4	13090.7	13003.4	13023.7	13003.4	13003.5	13035	13003.5	16925.2	13003.4	13003.4	17619.3		730.93	21507.3	18977.1	18977.1	18977.1	18977.1	18977.1	18977.1	18977.1	18990.3	18977.1	20221.8	18977.1	20118.1	18977.1	21376.1		731.08	15173.4	13410.8	13410.8	13410.8	13410.8	13410.8	13410.8	13410.8	13417.1	13410.8	14087.9	13410.8	14360.1	13410.8	15043.5
720.98	18085.1	12966.7	13408.3	12966.7	13029.8	12966.7	12981.9	12966.7	12966.7	13004.1	12966.7	17116.3	12966.7	12966.7	17673.9		730.88	21578.3	18966.2	18966.2	18966.2	18966.2	18966.2	18966.2	18966.2	18980.9	18966.2	20256.4	18966.2	20059.4	18966.2	21364.5		731.03	15089	13403.8	13403.8	13403.8	13403.8	13403.8	13403.8	13403.8	13410.9	13403.8	14110.6	13403.8	14316	13403.8	15029.9
720.88	18235.7	12930.3	13276.6	12930.3	12975.6	12930.3	12941.7	12930.3	12930.3	12974.5	12930.3	17304.5	12930.3	12930.3	17751.9		730.83	21519.8	18955.2	18955.2	18955.2	18955.2	18955.2	18955.2	18955.2	18971.7	18955.2	20291.5	18955.2	20001.9	18955.2	21354.8		730.98	14931.4	13396.7	13396.7	13396.7	13396.7	13396.7	13396.7	13396.7	13404.7	13396.7	14133.9	13396.7	14272.6	13396.7	15017.8
720.78	18057.7	12894.4	13162.2	12894.4	12926.5	12894.4	12902.9	12894.4	12894.5	12946.6	12894.4	17487.8	12894.4	12894.4	17848.3		730.78	21608.1	18944.1	18944.1	18944.1	18944.1	18944.1	18944.1	18944.1	18962.6	18944.1	20326.8	18944.1	19945.4	18944.1	21346.8		730.93	15143.5	13389.6	13389.6	13389.6	13389.6	13389.6	13389.6	13389.6	13398.7	13389.6	14157.8	13389.6	14229.9	13389.6	15007.1
720.68	18029.5	12858.4	13062.5	12858.4	12881	12858.4	12864.7	12858.4	12858.5	12919.7	12858.4	17663.1	12858.4	12858.4	17957.3		730.73	21759.8	18932.9	18932.9	18932.9	18932.9	18932.9	18933	18932.9	18953.7	18932.9	20362.5	18932.9	19890.1	18932.9	21340.5		730.88	15379.7	13382.4	13382.4	13382.4	13382.4	13382.4	13382.4	13382.4	13392.6	13382.4	14182.3	13382.4	14187.8	13382.4	14997.9
720.58	18297.4	12822.1	12975.5	12822.1	12837.7	12822.1	12826.7	12822.1	12822.1	12894	12822.1	17827.7	12822.1	12822.1	18073.4		730.68	21782.7	18921.8	18921.8	18921.8	18921.8	18921.8	18921.8	18921.8	18945	18921.8	20398.5	18921.8	19836.1	18921.8	21336		730.83	15122	13375.2	13375.2	13375.2	13375.2	13375.2	13375.3	13375.2	13386.7	13375.2	14207.3	13375.2	14146.5	13375.2	14990.1
720.48	18214.6	12785.5	12899.4	12785.5	12796.3	12785.5	12788.9	12785.5	12785.5	12869.7	12785.5	17979.6	12785.5	12785.5	18191.8		730.63	21879.3	18910.7	18910.7	18910.7	18910.7	18910.7	18910.7	18910.7	18936.6	18910.7	20434.7	18910.7	19783.3	18910.7	21333.2		730.78	15064.5	13368	13368	13368	13368	13368	13368.1	13368	13381	13368	14232.8	13368	14106.1	13368	14983.8
720.38	18230	12748.5	12831.8	12748.5	12755.8	12748.5	12750.9	12748.5	12748.5	12846.7	12748.5	18116.1	12748.5	12748.5	18307.4		730.58	21881.9	18899.4	18899.4	18899.4	18899.4	18899.4	18899.5	18899.4	18928.3	18899.4	20470.8	18899.4	19731.7	18899.4	21332		730.73	15290.6	13360.8	13360.8	13360.8	13360.8	13360.8	13360.8	13360.8	13375.3	13360.8	14258.8	13360.8	14066.4	13360.8	14979
720.28	18298.2	12711.2	12771.4	12711.2	12716.1	12711.2	12712.9	12711.2	12711.2	12825.5	12711.2	18235.1	12711.2	12711.2	18416.4		730.53	21664	18888.1	18888.1	18888.1	18888.1	18888.1	18888.2	18888.1	18920.3	18888.1	20506.8	18888.1	19681.2	18888.1	21332.2		730.68	15472.4	13353.4	13353.4	13353.4	13353.4	13353.4	13353.4	13353.4	13369.7	13353.4	14285	13353.4	14027.4	13353.4	14975.5
720.18	18074.2	12673.9	12716.9	12673.9	12677.2	12673.9	12675.2	12673.9	12673.9	12806.7	12673.9	18334.9	12673.9	12673.9	18515.2		730.48	21521.6	18876.7	18876.7	18876.7	18876.7	18876.7	18876.8	18876.7	18912.5	18876.7	20542.7	18876.7	19632	18876.7	21333.8		730.63	15361.1	13345.8	13345.8	13345.8	13345.8	13345.8	13345.9	13345.8	13364.2	13345.8	14311.6	13345.8	13989.2	13345.8	14973.3
720.08	18064.3	12636.4	12666.6	12636.4	12638.6	12636.4	12637.3	12636.4	12636.4	12790.1	12636.4	18413.3	12636.4	12636.4	18600.4		730.43	21589.2	18865.3	18865.3	18865.3	18865.3	18865.3	18865.4	18865.3	18905.1	18865.3	20578.3	18865.3	19584	18865.3	21336.9		730.58	15252.6	13338.3	13338.3	13338.3	13338.3	13338.3	13338.4	13338.3	13358.9	13338.3	14338.4	13338.3	13951.9	13338.3	14972.6
719.98	18273.7	12598.6	12619.6	12598.6	12600	12598.6	12599.3	12598.6	12598.6	12776.3	12598.6	18468.6	12598.6	12598.6	18669.4		730.38	21701.8	18853.9	18853.9	18853.9	18853.9	18853.9	18854	18853.9	18898.1	18853.9	20613.6	18853.9	19537.3	18853.9	21341.2		730.53	15372.5	13330.8	13330.8	13330.8	13330.8	13330.8	13330.9	13330.8	13353.8	13330.8	14365.5	13330.8	13915.6	13330.8	14973.3
719.88	18237.2	12560.6	12575	12560.6	12561.5	12560.6	12561.1	12560.6	12560.6	12765.3	12560.6	18499.6	12560.6	12560.6	18720.1		730.33	21698.9	18842.4	18842.4	18842.4	18842.4	18842.4	18842.6	18842.4	18891.5	18842.4	20648.4	18842.4	19491.8	18842.4	21346.8		730.48	15416.7	13323.2	13323.2	13323.2	13323.2	13323.2	13323.3	13323.2	13348.9	13323.2	14392.7	13323.2	13880	13323.2	14975.2
719.78	18336	12522	12531.8	12522	12522.6	12522	12522.3	12522	12522	12757.3	12522	18504.8	12522	12522	18750.8		730.28	21657.6	18830.9	18830.9	18830.9	18830.9	18830.9	18831.1	18830.9	18885.3	18830.9	20682.5	18830.9	19447.5	18830.9	21353.6		730.43	15274	13315.6	13315.6	13315.6	13315.6	13315.6	13315.7	13315.6	13344.3	13315.6	14420	13315.6	13845.4	13315.6	14978.5
719.68	18419.2	12482.5	12489.1	12482.5	12482.9	12482.5	12482.8	12482.6	12482.5	12752.3	12482.5	18483.4	12482.5	12482.5	18760.3		730.23	21572.1	18819.4	18819.4	18819.4	18819.4	18819.4	18819.6	18819.4	18879.6	18819.4	20716	18819.4	19404.4	18819.4	21361.3		730.38	15115.7	13308	13308	13308	13308	13308	13308.1	13308	13340	13308	14447.3	13308	13811.6	13308	14983.1
719.58	18558.6	12442.6	12446.9	12442.6	12442.8	12442.6	12442.7	12442.6	12442.6	12751.1	12442.6	18435.4	12442.6	12442.6	18748.6		730.18	21594	18807.7	18807.7	18807.7	18807.7	18807.7	18807.9	18807.7	18874.3	18807.7	20748.5	18807.7	19362.3	18807.7	21369.9		730.33	15206.5	13300.4	13300.4	13300.4	13300.4	13300.4	13300.5	13300.4	13336	13300.4	14474.7	13300.4	13778.8	13300.4	14988.9
719.48	18548.9	12402.2	12405	12402.2	12402.4	12402.2	12402.3	12402.2	12402.2	12754.1	12402.2	18361	12402.2	12402.2	18716		730.13	21724.8	18795.9	18795.9	18795.9	18795.9	18795.9	18796.1	18795.9	18869.4	18795.9	20779.9	18795.9	19321.4	18795.9	21379.2		730.28	15303.2	13292.7	13292.7	13292.7	13292.7	13292.7	13292.8	13292.7	13332.4	13292.7	14501.8	13292.7	13746.9	13292.7	14995.7
719.38	18373.5	12361.8	12363.6	12361.8	12361.9	12361.8	12361.9	12361.8	12361.8	12762.1	12361.8	18261.2	12361.8	12361.8	18663.5		730.08	21930	18783.9	18783.9	18783.9	18783.9	18783.9	18784.2	18783.9	18865.1	18783.9	20810.2	18783.9	19281.4	18783.9	21389.1		730.23	15133.9	13285	13285	13285	13285	13285	13285.1	13285	13329.1	13285	14528.7	13285	13715.7	13285	15003.7
719.28	18197.1	12321.4	12322.6	12321.4	12321.5	12321.4	12321.5	12321.5	12321.4	12775.6	12321.4	18136.8	12321.4	12321.4	18592.2		730.03	21925	18771.8	18771.8	18771.8	18771.8	18771.8	18772.2	18771.8	18861.3	18771.8	20839.1	18771.8	19242.5	18771.8	21399.7		730.18	15101.2	13277.2	13277.2	13277.2	13277.2	13277.2	13277.4	13277.2	13326.2	13277.2	14555.3	13277.2	13685.5	13277.2	15012.6
719.18	18187.2	12281.1	12281.8	12281.1	12281.1	12281.1	12281.1	12281.1	12281.1	12794.9	12281.1	17989.1	12281.1	12281.1	18503.8		729.98	21920.8	18759.7	18759.7	18759.7	18759.7	18759.7	18760.1	18759.7	18858.3	18759.7	20866.7	18759.7	19204.7	18759.7	21410.7		730.13	15364.6	13269.5	13269.5	13269.5	13269.5	13269.5	13269.7	13269.5	13323.8	13269.5	14581.5	13269.5	13656.1	13269.5	15022.6
719.08	18366.8	12240.6	12241.1	12240.6	12240.6	12240.6	12240.6	12240.7	12240.6	12820.5	12240.6	17819.4	12240.6	12240.6	18400		729.93	21958.7	18747.5	18747.5	18747.5	18747.5	18747.5	18748	18747.5	18856	18747.5	20892.9	18747.5	19167.9	18747.5	21422.3		730.08	15485.4	13261.7	13261.7	13261.7	13261.7	13261.7	13261.9	13261.7	13321.8	13261.7	14607.2	13261.7	13627.6	13261.7	15033.4
718.98	18416.7	12199.8	12200.1	12199.8	12199.8	12199.8	12199.8	12200	12199.8	12852.5	12199.8	17629.5	12199.8	12199.8	18282.6		729.88	22005	18735.1	18735.1	18735.1	18735.1	18735.1	18735.7	18735.1	18854.4	18735.1	20917.3	18735.1	19132.1	18735.1	21434.1		730.03	15433.1	13253.8	13253.8	13253.8	13253.8	13253.8	13254.1	13253.8	13320.3	13253.8	14632.2	13253.8	13599.8	13253.8	15045
718.88	18470.1	12158.5	12158.7	12158.5	12158.5	12158.5	12158.5	12158.7	12158.5	12891	12158.5	17421	12158.5	12158.5	18153.9		729.83	21904.3	18722.6	18722.6	18722.6	18722.6	18722.6	18723.3	18722.6	18853.6	18722.6	20939.9	18722.6	19097.1	18722.6	21446.1		729.98	15369.6	13245.9	13245.9	13245.9	13245.9	13245.9	13246.2	13245.9	13319.4	13245.9	14656.6	13245.9	13572.8	13245.9	15057.3
718.78	18448.8	12117.1	12117.2	12117.1	12117.1	12117.1	12117.1	12117.4	12117.1	12936.9	12117.1	17196.6	12117.1	12117.1	18016.8		729.78	21724	18710	18710	18710	18710	18710	18710.8	18710	18853.7	18710	20960.7	18710	19063.1	18710	21458.3		729.93	15289.9	13237.8	13237.8	13237.8	13237.8	13237.8	13238.2	13237.8	13319	13237.8	14680	13237.8	13546.5	13237.8	15070.3
718.68	18100.5	12076	12076	12076	12076	12076	12076	12076.4	12076	12991	12076	16959	12076	12076	17874.5		729.73	21701.5	18697.4	18697.4	18697.4	18697.4	18697.4	18698.3	18697.4	18854.9	18697.4	20979.6	18697.4	19030.1	18697.4	21470.6		729.88	15347.8	13229.7	13229.7	13229.7	13229.7	13229.7	13230.1	13229.7	13319.2	13229.7	14702.6	13229.7	13520.9	13229.7	15083.8
718.58	17891.4	12035	12035.1	12035	12035	12035	12035.1	12035.6	12035	13053.5	12035	16710.4	12035	12035	17729.5		729.68	22048.6	18684.7	18684.7	18684.7	18684.7	18684.7	18685.7	18684.7	18857.1	18684.7	20996.4	18684.7	18998	18684.7	21483.1		729.83	15314.3	13221.5	13221.5	13221.5	13221.5	13221.5	13222	13221.5	13320	13221.5	14724.1	13221.5	13496.1	13221.5	15097.8
718.48	18049.2	11994.5	11994.5	11994.5	11994.5	11994.5	11994.5	11995.3	11994.5	13124.7	11994.5	16453.5	11994.5	11994.5	17584.5		729.63	21984.7	18672	18672	18672	18672	18672	18673.2	18672	18860.6	18672	21011.1	18672	18966.8	18672	21495.6		729.78	15382.8	13213.2	13213.2	13213.2	13213.2	13213.2	13213.8	13213.2	13321.6	13213.2	14744.6	13213.2	13471.9	13213.2	15112.3
718.38	17998.9	11954.5	11954.5	11954.5	11954.5	11954.5	11954.5	11955.6	11954.5	13205.1	11954.5	16190.7	11954.5	11954.5	17442.4		729.58	21803.3	18659.3	18659.3	18659.3	18659.3	18659.3	18660.7	18659.3	18865.3	18659.3	21023.6	18659.3	18936.5	18659.3	21508.2		729.73	15548	13204.9	13204.9	13204.9	13204.9	13204.9	13205.6	13204.9	13324.1	13204.9	14763.9	13204.9	13448.5	13204.9	15127.3
718.28	17738.7	11914.7	11914.7	11914.7	11914.7	11914.7	11914.7	11916.2	11914.7	13294.5	11914.7	15924	11914.7	11914.7	17305.3		729.53	21910	18646.6	18646.6	18646.6	18646.6	18646.6	18648.3	18646.6	18871.4	18646.6	21033.9	18646.6	18907.1	18646.6	21520.7		729.68	15385.5	13196.7	13196.7	13196.7	13196.7	13196.7	13197.5	13196.7	13327.4	13196.7	14782	13196.7	13425.9	13196.7	15142.7
718.18	17695.5	11875	11875	11875	11875	11875	11875	11877	11875	13392.7	11875	15655.4	11875	11875	17175.2		729.48	21980.6	18633.9	18633.9	18633.9	18633.9	18633.9	18635.7	18633.9	18878.9	18633.9	21041.7	18633.9	18878.4	18633.9	21533.2		729.63	15283.1	13188.4	13188.4	13188.4	13188.4	13188.4	13189.3	13188.4	13331.6	13188.4	14798.7	13188.4	13403.8	13188.4	15158.4
718.08	17712.2	11835.4	11835.5	11835.4	11835.4	11835.4	11835.4	11838.1	11835.4	13499.9	11835.4	15387	11835.4	11835.4	17054.2		729.43	21789.1	18621	18621	18621	18621	18621	18623.1	18621	18887.8	18621	21047	18621	18850.5	18621	21545.5		729.58	15464.9	13179.9	13179.9	13179.9	13179.9	13179.9	13181	13179.9	13336.8	13179.9	14813.8	13179.9	13382.3	13179.9	15174.2
717.98	17652.4	11796.5	11796.5	11796.5	11796.5	11796.5	11796.5	11800.1	11796.5	13616.1	11796.5	15121.1	11796.5	11796.5	16944.4		729.38	21778.1	18607.9	18607.9	18607.9	18607.9	18607.9	18610.5	18607.9	18898.3	18607.9	21049.6	18607.9	18823.2	18607.9	21557.7		729.53	15364.8	13171.3	13171.3	13171.3	13171.3	13171.3	13172.6	13171.3	13342.9	13171.3	14827.5	13171.3	13361.4	13171.3	15190.3
717.88	17343.3	11757.9	11757.9	11757.9	11757.9	11757.9	11757.9	11762.7	11757.9	13741	11757.9	14859.1	11757.9	11757.9	16847		729.33	21900.5	18594.9	18594.9	18594.9	18594.9	18594.9	18597.8	18594.9	18910.4	18594.9	21049.7	18594.9	18796.6	18594.9	21569.8		729.48	15278.9	13162.8	13162.8	13162.8	13162.8	13162.8	13164.3	13162.8	13350.1	13162.8	14839.5	13162.8	13341	13162.8	15206.6
717.78	17200.9	11719.5	11719.5	11719.5	11719.5	11719.5	11719.5	11725.9	11719.5	13873.8	11719.5	14602.4	11719.5	11719.5	16763		729.28	21967.2	18581.8	18581.8	18581.8	18581.8	18581.8	18585.1	18581.8	18924.2	18581.8	21047.1	18581.8	18770.7	18581.8	21581.9		729.43	15618.1	13154.1	13154.1	13154.1	13154.1	13154.1	13155.9	13154.1	13358.5	13154.1	14849.8	13154.1	13321.2	13154.1	15223
717.68	17349.1	11681.6	11681.6	11681.6	11681.6	11681.6	11681.6	11689.9	11681.6	14014.1	11681.6	14352.4	11681.6	11681.6	16693.3		729.23	22055.3	18568.5	18568.5	18568.5	18568.5	18568.5	18572.4	18568.5	18939.9	18568.5	21041.8	18568.5	18745.4	18568.5	21593.9		729.38	15694.6	13145.5	13145.5	13145.5	13145.5	13145.5	13147.5	13145.5	13368.2	13145.5	14858.3	13145.5	13302	13145.5	15239.6
717.58	17171.9	11644.5	11644.5	11644.5	11644.5	11644.5	11644.5	11655.4	11644.5	14161.7	11644.5	14110.6	11644.5	11644.5	16638.8		729.18	22020.2	18555.2	18555.2	18555.2	18555.2	18555.2	18559.7	18555.2	18957.4	18555.2	21033.7	18555.2	18720.6	18555.2	21605.8		729.33	15482.4	13136.7	13136.7	13136.7	13136.7	13136.7	13139.1	13136.7	13379.1	13136.7	14865.1	13136.7	13283.3	13136.7	15256.3
717.48	16737.1	11607.8	11607.8	11607.8	11607.8	11607.8	11607.8	11622.1	11607.8	14315.1	11607.8	13877.5	11607.8	11607.8	16599.1		729.13	21981.9	18541.7	18541.7	18541.7	18541.7	18541.7	18546.9	18541.7	18976.9	18541.7	21022.7	18541.7	18696.3	18541.7	21617.7		729.28	15397.9	13127.9	13127.9	13127.9	13127.9	13127.9	13130.6	13127.9	13391.3	13127.9	14869.8	13127.9	13265	13127.9	15273.1
717.38	16819.8	11571.2	11571.2	11571.2	11571.2	11571.2	11571.2	11589.7	11571.2	14472.8	11571.2	13653.5	11571.2	11571.2	16573.7		729.08	21989.2	18528	18528	18528	18528	18528	18534	18528	18998.4	18528	21008.9	18528	18672.4	18528	21629.6		729.23	15473.5	13118.9	13118.9	13118.9	13118.9	13118.9	13122.1	13118.9	13404.9	13118.9	14872.6	13118.9	13247.1	13118.9	15290
717.28	16943.3	11535	11535	11535	11535	11535	11535	11559	11535	14634.1	11535	13439.3	11535	11535	16562.4		729.03	22007.2	18514.3	18514.3	18514.3	18514.3	18514.3	18521.1	18514.3	19022.1	18514.3	20992.3	18514.3	18649.1	18514.3	21641.7		729.18	15521.8	13109.9	13109.9	13109.9	13109.9	13109.9	13113.5	13109.9	13420	13109.9	14873.4	13109.9	13229.6	13109.9	15306.9
717.18	16806	11499.2	11499.2	11499.2	11499.2	11499.3	11499.2	11530.1	11499.2	14797.3	11499.2	13235.4	11499.2	11499.2	16564.3		728.98	22240.6	18500.4	18500.4	18500.4	18500.4	18500.4	18508.2	18500.4	19048.1	18500.4	20972.9	18500.4	18626.2	18500.4	21654.1		729.13	15539.8	13100.7	13100.7	13100.7	13100.7	13100.7	13104.9	13100.7	13436.5	13100.7	14872.1	13100.7	13212.5	13100.7	15323.8
717.08	16612	11463.3	11463.3	11463.3	11463.3	11463.4	11463.3	11502.8	11463.3	14960.2	11463.3	13041.4	11463.3	11463.3	16577.8		728.93	22311.5	18486.5	18486.5	18486.5	18486.5	18486.5	18495.5	18486.5	19076.4	18486.5	20950.8	18486.5	18603.8	18486.5	21666.9		729.08	15644.4	13091.5	13091.5	13091.5	13091.5	13091.5	13096.3	13091.5	13454.6	13091.5	14868.7	13091.5	13195.7	13091.5	15341
716.98	16717	11427.1	11427.1	11427.1	11427.1	11427.2	11427.1	11477.4	11427.1	15121.1	11427.1	12857.2	11427.1	11427.1	16601.5		728.88	22308.3	18472.5	18472.5	18472.5	18472.5	18472.5	18482.8	18472.5	19107.3	18472.5	20926	18472.6	18581.8	18472.5	21680.2		729.03	15654.5	13082.2	13082.2	13082.2	13082.2	13082.2	13087.8	13082.2	13474.5	13082.2	14863.2	13082.2	13179.4	13082.2	15358.4
716.88	16894.2	11390.8	11390.8	11390.8	11390.8	11390.9	11390.8	11454.6	11390.8	15278.2	11390.8	12683	11390.8	11390.8	16634.1		728.83	21929.7	18458.5	18458.5	18458.5	18458.5	18458.5	18470.1	18458.5	19140.7	18458.5	20898.5	18458.5	18560.2	18458.5	21694.1		728.98	15724.5	13072.8	13072.8	13072.8	13072.8	13072.8	13079.2	13072.8	13496	13072.8	14855.6	13072.8	13163.4	13072.8	15375.8
716.78	16829.7	11354.6	11354.6	11354.6	11354.6	11354.7	11354.6	11435	11354.6	15429.6	11354.6	12518.7	11354.6	11354.6	16674.2		728.78	21973.3	18444.2	18444.2	18444.2	18444.2	18444.2	18457.5	18444.2	19176.6	18444.2	20868.2	18444.2	18538.8	18444.2	21708.6		728.93	15706.1	13063.2	13063.2	13063.2	13063.2	13063.2	13070.6	13063.2	13519.3	13063.2	14845.8	13063.2	13147.6	13063.2	15393.5
716.68	16603.6	11318.3	11318.3	11318.3	11318.3	11318.5	11318.3	11419.2	11318.3	15573.2	11318.3	12364.1	11318.3	11318.3	16720		728.73	22118.7	18429.6	18429.6	18429.6	18429.6	18429.6	18444.9	18429.6	19215	18429.6	20835.2	18429.7	18517.7	18429.6	21723.9		728.88	15610.2	13053.6	13053.6	13053.6	13053.6	13053.6	13062	13053.6	13544.3	13053.6	14833.9	13053.6	13132.1	13053.6	15411.5
716.58	16486.1	11282.1	11282.1	11282.1	11282.1	11282.4	11282.1	11408.1	11282.1	15707.1	11282.1	12219	11282.1	11282.1	16770.2		728.68	22024	18414.9	18414.9	18414.9	18414.9	18414.9	18432.2	18414.9	19256.1	18414.9	20799.6	18414.9	18496.7	18414.9	21740		728.83	15726.2	13043.9	13043.9	13043.9	13043.9	13043.9	13053.5	13043.9	13571.3	13043.9	14819.9	13043.9	13116.9	13043.9	15429.8
716.48	16429.5	11246.4	11246.4	11246.4	11246.4	11246.8	11246.4	11402.9	11246.4	15829.6	11246.4	12083.2	11246.4	11246.4	16823.4		728.63	22307.9	18400.1	18400.1	18400.1	18400.1	18400.1	18419.8	18400.1	19300.1	18400.1	20761.5	18400.1	18476.1	18400.1	21757.2		728.78	15901.9	13034.2	13034.2	13034.2	13034.2	13034.2	13045.1	13034.2	13600.2	13034.2	14803.7	13034.2	13101.9	13034.2	15448.5
716.38	16366.3	11210.9	11210.9	11210.9	11210.9	11211.5	11210.9	11404.5	11210.9	15938.5	11210.9	11956.4	11210.9	11210.9	16878.2		728.58	22556.1	18385.2	18385.2	18385.2	18385.2	18385.2	18407.5	18385.2	19346.9	18385.2	20721.1	18385.2	18455.7	18385.2	21775.8		728.73	15786.5	13024.3	13024.3	13024.3	13024.3	13024.3	13036.9	13024.3	13631	13024.3	14785.6	13024.3	13087.3	13024.3	15467.7
716.28	16426.1	11175.2	11175.2	11175.2	11175.2	11176.1	11175.2	11413.4	11175.2	16031.5	11175.2	11837.5	11175.2	11175.2	16932.8		728.53	22636.4	18370.1	18370.1	18370.1	18370.1	18370.1	18395.5	18370.1	19396.5	18370.1	20678.4	18370.1	18435.5	18370.1	21795.7		728.68	15712.9	13014.4	13014.4	13014.4	13014.4	13014.4	13028.7	13014.4	13663.8	13014.4	14765.4	13014.4	13072.8	13014.4	15487.5
716.18	16612.9	11139.1	11139.1	11139.1	11139.1	11140.4	11139.1	11430.8	11139.1	16106.5	11139.1	11725.9	11139.1	11139.1	16986.2		728.48	22636.3	18354.7	18354.7	18354.7	18354.7	18354.7	18383.5	18354.7	19449	18354.7	20633.3	18354.7	18415.4	18354.7	21816.9		728.63	15662	13004.5	13004.5	13004.5	13004.5	13004.5	13020.8	13004.5	13698.7	13004.5	14743.3	13004.5	13058.7	13004.5	15507.9
716.08	16639.8	11102.6	11102.6	11102.6	11102.6	11104.4	11102.6	11457.9	11102.6	16162.1	11102.6	11621.1	11102.6	11102.6	17037.7		728.43	22348.4	18339.1	18339.1	18339.1	18339.1	18339.1	18371.6	18339.1	19504.2	18339.1	20585.9	18339.1	18395.3	18339.1	21839.8		728.58	15638.3	12994.6	12994.6	12994.6	12994.6	12994.6	13013.1	12994.6	13735.7	12994.6	14719.2	12994.6	13044.8	12994.6	15529
715.98	16644.3	11065.4	11065.4	11065.4	11065.4	11067.9	11065.4	11496	11065.4	16196.6	11065.4	11522.3	11065.4	11065.4	17086.7		728.38	22464.7	18323.3	18323.3	18323.3	18323.3	18323.3	18360.1	18323.3	19562.3	18323.3	20536.5	18323.3	18375.3	18323.3	21864.4		728.53	15818.4	12984.6	12984.6	12984.6	12984.6	12984.6	13005.6	12984.6	13774.6	12984.6	14693.3	12984.6	13031	12984.6	15550.8
715.88	16798.6	11027.3	11027.3	11027.3	11027.3	11030.8	11027.3	11546.7	11027.3	16208.8	11027.3	11428.9	11027.3	11027.3	17133.3		728.33	22770.4	18307.3	18307.3	18307.3	18307.3	18307.3	18348.9	18307.3	19623.4	18307.3	20485.3	18307.4	18355.5	18307.3	21891		728.48	15787.8	12974.5	12974.5	12974.5	12974.5	12974.5	12998.3	12974.5	13815.5	12974.5	14665.5	12974.5	13017.5	12974.5	15573.4
715.78	16982.7	10988.7	10988.7	10988.7	10988.7	10993.4	10988.7	11611.9	10988.7	16198.3	10988.7	11340.7	10988.7	10988.7	17178.4		728.28	22756.8	18291.2	18291.2	18291.2	18291.2	18291.2	18338.1	18291.2	19687.3	18291.2	20432.2	18291.3	18335.8	18291.2	21919.6		728.43	15595.3	12964.4	12964.4	12964.4	12964.4	12964.4	12991.4	12964.4	13858.4	12964.4	14636.1	12964.4	13004.2	12964.4	15596.9
715.68	16904.7	10949.6	10949.6	10949.6	10949.6	10956.1	10949.6	11693.5	10949.6	16164.9	10949.6	11257.4	10949.6	10949.6	17223.2		728.23	22724.6	18275.1	18275.1	18275.1	18275.1	18275.1	18327.8	18275.1	19754.2	18275.1	20377.5	18275.1	18316.2	18275.1	21950.5		728.38	15702.7	12954.2	12954.2	12954.2	12954.2	12954.2	12984.7	12954.2	13903.3	12954.2	14604.9	12954.2	12991	12954.2	15621.3
715.58	16834.6	10910.1	10910.1	10910.1	10910.1	10919	10910.1	11793.4	10910.1	16108.3	10910.1	11178.5	10910.1	10910.1	17269		728.18	22601.3	18258.8	18258.8	18258.8	18258.8	18258.8	18318.1	18258.8	19823.9	18258.8	20321.3	18258.8	18296.8	18258.8	21983.8		728.33	15893	12944	12944	12944	12944	12944	12978.4	12944	13950	12944	14572.1	12944	12977.9	12944	15646.6
715.48	16854.8	10870.1	10870.1	10870.1	10870.1	10882.2	10870.1	11913.6	10870.1	16028.9	10870.1	11103.6	10870.1	10870.1	17318		728.13	22325.5	18242.5	18242.5	18242.5	18242.5	18242.5	18309.1	18242.5	19896.5	18242.5	20263.8	18242.5	18277.5	18242.5	22019.6		728.28	15800.8	12933.5	12933.5	12933.5	12933.5	12933.5	12972.4	12933.5	13998.3	12933.5	14537.6	12933.5	12964.8	12933.5	15672.7
715.38	16955.7	10829.8	10829.8	10829.8	10829.8	10846.1	10829.8	12055.7	10829.8	15927.3	10829.8	11032.4	10829.8	10829.8	17372.2		728.08	22629.9	18226	18226	18226	18226	18226	18300.8	18226	19971.6	18226	20205	18226.1	18258.4	18226	22057.8		728.23	15819	12922.8	12922.8	12922.8	12922.8	12922.8	12966.6	12922.8	14048.2	12922.8	14501.6	12922.8	12951.7	12922.8	15699.8
715.28	17139.5	10788.8	10788.8	10788.8	10788.8	10810.7	10788.8	12221.3	10788.8	15804.1	10788.8	10964.2	10788.8	10788.8	17433.9		728.03	22749	18209.4	18209.4	18209.4	18209.4	18209.4	18293.3	18209.4	20049.3	18209.4	20145.1	18209.5	18239.2	18209.4	22098.6		728.18	15916.4	12911.9	12911.9	12911.9	12911.9	12911.9	12961.2	12911.9	14099.7	12911.9	14464.1	12912	12938.6	12911.9	15727.8
715.18	17265	10747.2	10747.2	10747.2	10747.2	10776.4	10747.2	12411.8	10747.2	15660.5	10747.2	10898.5	10747.2	10747.2	17505.8		727.98	22694.5	18192.7	18192.7	18192.7	18192.7	18192.7	18286.5	18192.7	20129.3	18192.7	20084	18192.7	18220.1	18192.7	22142		728.13	16034.5	12901	12901	12901	12901	12901	12956.5	12901	14152.6	12901	14425.3	12901.1	12925.6	12901	15756.8
715.08	17222.7	10704.8	10704.8	10704.8	10704.8	10743.6	10704.8	12628.4	10704.8	15498	10704.8	10835.1	10704.8	10704.8	17590.6		727.93	22636.9	18175.7	18175.7	18175.7	18175.8	18175.7	18280.7	18175.7	20211.6	18175.7	20022	18175.8	18201	18175.7	22188.1		728.08	16307	12890	12890	12890	12890	12890	12952.2	12890	14206.8	12890	14385.3	12890	12912.6	12890	15786.9
714.98	17272.6	10661.5	10661.5	10661.5	10661.5	10712.5	10661.5	12871.5	10661.5	15317.8	10661.5	10773.4	10661.5	10661.5	17690.8		727.88	22615	18158.6	18158.6	18158.6	18158.6	18158.6	18275.7	18158.6	20295.7	18158.6	19959.1	18158.7	18181.9	18158.6	22236.7		728.03	16361.7	12878.8	12878.8	12878.8	12878.8	12878.8	12948.5	12878.8	14262	12878.8	14344.1	12878.8	12899.6	12878.8	15817.9
714.88	17614.1	10617.4	10617.4	10617.4	10617.4	10684.3	10617.4	13141.6	10617.4	15122	10617.4	10713.3	10617.4	10617.4	17809		727.83	22875.4	18141.2	18141.2	18141.2	18141.2	18141.2	18271.8	18141.2	20381.5	18141.2	19895.4	18141.3	18162.6	18141.2	22287.8		727.98	16213	12867.4	12867.4	12867.4	12867.4	12867.4	12945.5	12867.4	14318.2	12867.4	14301.8	12867.4	12886.5	12867.4	15849.9
714.78	17553.9	10572.6	10572.6	10572.6	10572.6	10659.7	10572.6	13438.5	10572.6	14912.7	10572.6	10654.5	10572.6	10572.6	17947.6		727.78	23138.3	18123.5	18123.5	18123.5	18123.5	18123.5	18269	18123.5	20468.8	18123.5	19831	18123.6	18143.2	18123.5	22341.5		727.93	15891.5	12855.9	12855.9	12855.9	12855.9	12855.9	12943.2	12855.9	14375.1	12855.9	14258.6	12855.9	12873.4	12855.9	15882.7
714.68	17686	10526.5	10526.5	10526.5	10526.5	10639.3	10526.5	13760.4	10526.5	14691.3	10526.5	10596.4	10526.5	10526.5	18107.8		727.73	23137.1	18105.7	18105.7	18105.7	18105.7	18105.7	18267.6	18105.7	20557.3	18105.7	19766.1	18105.8	18123.7	18105.7	22397.8		727.88	15997.5	12844.2	12844.2	12844.2	12844.2	12844.2	12941.8	12844.2	14432.5	12844.2	14214.5	12844.3	12860.4	12844.2	15916.5
714.58	18100.4	10479	10479	10479	10479	10624.1	10479	14105.1	10479	14459.7	10479	10538.3	10479	10479	18290.3		727.68	23345.8	18087.7	18087.7	18087.7	18087.7	18087.7	18267.5	18087.7	20646.8	18087.7	19700.8	18087.8	18104.2	18087.7	22456.5		727.83	16259.1	12832.5	12832.5	12832.5	12832.5	12832.5	12941.3	12832.5	14490.3	12832.5	14169.6	12832.5	12847.3	12832.5	15951.1
714.48	18359.2	10430.1	10430.1	10430.2	10430.1	10615.8	10430.1	14469.9	10430.1	14220	10430.1	10480.5	10430.1	10430.1	18495.9		727.63	23329.5	18069.3	18069.3	18069.3	18069.3	18069.3	18268.9	18069.3	20736.9	18069.3	19635.1	18069.5	18084.5	18069.3	22517.6		727.78	16353.9	12820.7	12820.7	12820.7	12820.7	12820.7	12941.9	12820.7	14548.2	12820.7	14124.2	12820.7	12834.2	12820.7	15986.5
714.38	18479.1	10379.6	10379.6	10379.7	10379.6	10615.8	10379.6	14850.5	10379.6	13974.1	10379.6	10422.2	10379.6	10379.6	18723.8		727.58	23121.5	18050.7	18050.7	18050.7	18050.7	18050.7	18271.9	18050.7	20827.1	18050.7	19569.1	18050.9	18064.6	18050.7	22580.9		727.73	16238.7	12808.8	12808.8	12808.8	12808.8	12808.8	12943.7	12808.8	14605.9	12808.8	14078.2	12808.8	12821.2	12808.8	16022.7
714.28	18785.7	10327.2	10327.2	10327.4	10327.2	10625.8	10327.2	15241.6	10327.2	13723.4	10327.2	10363.2	10327.2	10327.2	18972.5		727.53	22990.4	18031.8	18031.8	18031.8	18031.8	18031.8	18276.6	18031.8	20917.2	18031.8	19502.9	18032	18044.5	18031.8	22646.2		727.68	16149.3	12796.8	12796.8	12796.8	12796.8	12796.8	12946.7	12796.8	14663.1	12796.8	14031.9	12796.9	12808.2	12796.8	16059.5
714.18	19071.9	10273.3	10273.3	10273.6	10273.3	10648.7	10273.3	15637.4	10273.3	13470.5	10273.3	10303.6	10273.3	10273.3	19240.4		727.48	23304.5	18012.6	18012.6	18012.6	18012.6	18012.6	18283.3	18012.6	21006.9	18012.6	19436.7	18012.8	18024.3	18012.6	22713.6		727.63	16111.9	12784.8	12784.8	12784.8	12784.8	12784.8	12951.2	12784.8	14719.6	12784.8	13985.1	12784.8	12795.2	12784.8	16096.8
714.08	19108	10218	10218	10218.4	10218	10686.9	10218	16031	10218	13216.8	10218	10243.4	10218	10218	19524.5		727.43	23541.3	17993.3	17993.3	17993.3	17993.3	17993.3	18292.2	17993.3	21095.7	17993.3	19370.6	17993.5	18004	17993.3	22782.9		727.58	16284.7	12772.5	12772.5	12772.5	12772.5	12772.5	12956.9	12772.5	14774.9	12772.5	13938.1	12772.6	12782.1	12772.5	16134.4
713.98	19394.3	10161.1	10161.1	10161.8	10161.1	10743.4	10161.1	16414.2	10161.1	12963.8	10161.1	10182.4	10161.1	10161.1	19821.2		727.38	23503.4	17973.8	17973.8	17973.8	17973.8	17973.8	18303.4	17973.8	21183.4	17973.8	19304.7	17974.1	17983.6	17973.8	22853.9		727.53	16364.5	12760.1	12760.1	12760.1	12760.1	12760.1	12964.2	12760.1	14828.7	12760.1	13890.7	12760.2	12768.8	12760.1	16172.2
713.88	19592.8	10102.7	10102.7	10103.8	10102.7	10821.5	10102.7	16778.5	10102.7	12713.1	10102.7	10120.5	10102.7	10102.7	20126.5		727.33	23468.9	17954.2	17954.2	17954.2	17954.2	17954.2	18317.2	17954.2	21269.4	17954.2	19239.1	17954.5	17963.1	17954.2	22926.6		727.48	16499.1	12747.5	12747.5	12747.5	12747.5	12747.5	12973.2	12747.5	14880.8	12747.5	13843.1	12747.6	12755.5	12747.5	16210.1
713.78	19788.1	10043	10043	10044.7	10043	10924.8	10043	17115	10043	12465.9	10043	10057.9	10043	10043	20436.2		727.28	23563.5	17934.4	17934.4	17934.4	17934.4	17934.4	18333.7	17934.4	21353.3	17934.4	19173.8	17934.7	17942.5	17934.4	23000.6		727.43	16394.4	12734.8	12734.8	12734.8	12734.8	12734.8	12983.9	12734.8	14930.7	12734.8	13795.5	12734.9	12742	12734.8	16247.9
713.68	19927.8	9981.81	9981.81	9984.43	9981.81	11056.9	9981.81	17414.3	9981.81	12223.1	9981.81	9994.15	9981.81	9981.81	20745.6		727.23	23461.3	17914.3	17914.3	17914.3	17914.4	17914.3	18353.1	17914.3	21434.6	17914.3	19108.9	17914.7	17921.8	17914.3	23075.8		727.38	16527.4	12721.9	12721.9	12721.9	12721.9	12721.9	12996.6	12721.9	14978.2	12721.9	13747.8	12722	12728.5	12721.9	16285.6
713.58	20150.1	9919.07	9919.07	9923.08	9919.07	11221.7	9919.07	17667.5	9919.07	11985.6	9919.07	9929.3	9919.07	9919.07	21050.9		727.18	23545.2	17894	17894	17894	17894.1	17894	18375.4	17894	21512.8	17894	19044.3	17894.4	17900.8	17894	23151.8		727.33	16639.9	12708.8	12708.8	12708.8	12708.8	12708.8	13011.3	12708.8	15022.9	12708.8	13700.2	12708.9	12714.8	12708.8	16323
713.48	20444.1	9854.86	9854.86	9860.94	9854.86	11423.2	9854.86	17866.5	9854.86	11754.1	9854.86	9863.33	9854.86	9854.86	21348.6		727.13	23604.6	17873.4	17873.4	17873.4	17873.5	17873.4	18401	17873.4	21587.5	17873.4	18980.2	17873.9	17879.6	17873.4	23228.5		727.28	16611.8	12695.4	12695.4	12695.4	12695.4	12695.4	13028.1	12695.4	15064.4	12695.4	13652.6	12695.6	12700.9	12695.4	16359.9
713.38	20577.1	9788.94	9788.94	9798.06	9788.94	11665	9788.94	18004	9788.94	11528.9	9788.94	9795.93	9788.94	9788.94	21636.2		727.08	23795.8	17852.7	17852.7	17852.7	17852.8	17852.7	18430	17852.7	21658.2	17852.7	18916.7	17853.3	17858.4	17852.7	23305.8		727.23	16801.3	12681.9	12681.9	12681.9	12681.9	12681.9	13047.3	12681.9	15102.4	12681.9	13605.1	12682.1	12686.9	12681.9	16396.2
713.28	20978	9720.99	9720.99	9734.54	9720.99	11950.7	9720.99	18074	9720.99	11310	9720.99	9726.75	9720.99	9720.99	21912		727.03	23708	17831.8	17831.8	17831.8	17831.9	17831.8	18462.8	17831.8	21724.5	17831.8	18853.9	17832.4	17836.9	17831.8	23383.4		727.18	16733	12668.2	12668.2	12668.2	12668.2	12668.2	13069	12668.2	15136.8	12668.2	13557.9	12668.4	12672.8	12668.2	16432
713.18	21376.1	9650.95	9650.95	9670.87	9650.95	12283.3	9650.95	18072.3	9650.95	11097.7	9650.95	9655.68	9650.95	9650.95	22176.1		726.98	23871.3	17810.6	17810.6	17810.6	17810.8	17810.6	18499.3	17810.6	21785.9	17810.6	18791.5	17811.2	17815.2	17810.6	23461		727.13	16756.2	12654.4	12654.4	12654.4	12654.4	12654.4	13093.4	12654.4	15167.1	12654.4	13510.9	12654.6	12658.5	12654.4	16467.1
713.08	21653.1	9578.88	9578.88	9607.85	9578.88	12665.6	9578.88	17997.2	9578.88	10892.1	9578.88	9582.75	9578.88	9578.88	22430.1		726.93	23905	17789.1	17789.1	17789.1	17789.4	17789.1	18539.9	17789.1	21841.9	17789.1	18729.9	17789.9	17793.4	17789.1	23538.6		727.08	16866.3	12640.4	12640.4	12640.4	12640.4	12640.4	13120.7	12640.4	15193.1	12640.4	13464.3	12640.6	12644.2	12640.4	16501.3
712.98	21891.2	9504.66	9504.66	9546.39	9504.66	13099.3	9504.66	17848.6	9504.66	10693.2	9504.66	9507.83	9504.66	9504.66	22676.6		726.88	23871.9	17767.4	17767.4	17767.4	17767.7	17767.4	18584.8	17767.4	21892.1	17767.4	18668.9	17768.2	17771.3	17767.4	23615.9		727.03	16825.1	12626.2	12626.2	12626.2	12626.2	12626.2	13150.9	12626.2	15214.6	12626.2	13418.1	12626.5	12629.7	12626.2	16534.8
712.88	22096.9	9428.25	9428.25	9487.75	9428.25	13584.8	9428.25	17628.5	9428.25	10500.7	9428.25	9430.83	9428.25	9428.25	22919.6		726.83	24068.1	17745.5	17745.5	17745.5	17745.9	17745.5	18634.2	17745.5	21936.2	17745.5	18608.6	17746.4	17749	17745.5	23692.8		726.98	16832.6	12612	12612	12612	12612	12612	13184.3	12612	15231.3	12612	13372.3	12612.3	12615	12612	16567.5
712.78	22545.8	9349.39	9349.39	9433.37	9349.39	14120.8	9349.39	17340.9	9349.39	10314.4	9349.39	9351.49	9349.39	9349.39	23163.4		726.78	24257.8	17723.2	17723.2	17723.2	17723.7	17723.2	18688.1	17723.2	21973.7	17723.2	18549	17724.2	17726.4	17723.2	23769		726.93	16893.6	12597.5	12597.5	12597.5	12597.5	12597.5	13221.1	12597.5	15243.1	12597.5	13327	12597.9	12600.3	12597.5	16599.4
712.68	23151.9	9268.01	9268	9385.32	9268	14704.6	9268	16991.4	9268	10133.8	9268	9269.7	9268	9268	23412.9		726.73	24152.5	17700.8	17700.8	17700.8	17701.4	17700.8	18747	17700.8	22004.3	17700.8	18490.2	17701.9	17703.7	17700.8	23844.6		726.88	16932.5	12583	12583	12583	12583	12583	13261.5	12583	15249.8	12583	13282.3	12583.4	12585.5	12583	16630.5
712.58	23486.2	9184.02	9184.01	9346.25	9184.01	15331.3	9184.01	16587.3	9184.01	9958.62	9184.01	9185.38	9184.01	9184.01	23672.8		726.68	24146.7	17678.1	17678.1	17678.1	17678.8	17678.1	18811	17678.1	22027.8	17678.1	18432.2	17679.3	17680.7	17678.1	23919.4		726.83	16941.6	12568.4	12568.4	12568.4	12568.4	12568.4	13305.5	12568.4	15251.2	12568.4	13238.1	12568.8	12570.7	12568.4	16660.9
712.48	23777.9	9097.17	9097.15	9319.23	9097.15	15993.3	9097.15	16136.6	9097.15	9788.26	9097.15	9098.26	9097.15	9097.15	23947.1		726.63	24209.5	17655.2	17655.2	17655.2	17656.1	17655.2	18880.3	17655.2	22043.8	17655.2	18375	17656.6	17657.6	17655.2	23993.4		726.78	17000.8	12553.6	12553.6	12553.6	12553.6	12553.6	13353.4	12553.6	15247.3	12553.6	13194.5	12554.1	12555.7	12553.6	16690.6
712.38	24196.7	9007.69	9007.65	9308.52	9007.65	16681.4	9007.65	15648.3	9007.65	9622.56	9007.65	9008.55	9007.65	9007.65	24238.7		726.58	24472.8	17632.1	17632.1	17632.1	17633.3	17632.1	18955.1	17632.1	22052.2	17632.1	18318.7	17633.7	17634.3	17632.1	24066.6		726.73	17013.2	12538.7	12538.7	12538.7	12538.8	12538.7	13405.2	12538.7	15237.9	12538.7	13151.6	12539.3	12540.6	12538.7	16719.7
712.28	24441.5	8915.76	8915.7	9319.09	8915.7	17383.5	8915.7	15131.8	8915.7	9461.32	8915.7	8916.42	8915.7	8915.7	24549.4		726.53	24328.6	17608.8	17608.8	17608.8	17610.2	17608.8	19035.4	17608.8	22052.8	17608.8	18263.1	17610.5	17610.7	17608.8	24138.8		726.68	16898.7	12523.8	12523.8	12523.8	12523.8	12523.8	13461.2	12523.8	15223.1	12523.8	13109.2	12524.4	12525.5	12523.8	16748.3
712.18	24885.5	8821.12	8821.02	9356.25	8821.02	18084.9	8821.02	14596	8821.02	9303.86	8821.02	8821.59	8821.02	8821.02	24878.6		726.48	24278	17585.2	17585.2	17585.2	17587	17585.2	19121.5	17585.2	22045.3	17585.2	18208.3	17587.1	17587	17585.2	24210.1		726.63	17021.1	12508.6	12508.6	12508.6	12508.7	12508.6	13521.4	12508.6	15202.7	12508.6	13067.5	12509.3	12510.2	12508.6	16776.7
712.08	25436	8723.72	8723.56	9426.26	8723.56	18768.8	8723.56	14049.2	8723.56	9149.69	8723.56	8724.02	8723.56	8723.56	25223.9		726.43	24328.8	17561.5	17561.5	17561.5	17563.6	17561.5	19213.5	17561.5	22029.7	17561.5	18154.5	17563.6	17563	17561.5	24280.7		726.58	17135.2	12493.3	12493.3	12493.3	12493.4	12493.3	13585.9	12493.3	15176.9	12493.3	13026.4	12494.1	12494.7	12493.3	16804.8
711.98	25764.8	8623.68	8623.41	9536.18	8623.41	19417	8623.41	13499.6	8623.41	8998.51	8623.41	8623.78	8623.41	8623.41	25581.7		726.38	24393.8	17537.5	17537.5	17537.5	17540.1	17537.5	19311.5	17537.5	22006	17537.5	18101.4	17539.8	17538.9	17537.5	24350.4		726.53	17098.7	12477.9	12477.9	12477.9	12477.9	12477.9	13654.9	12477.9	15145.6	12477.9	12985.9	12478.7	12479.1	12477.9	16832.8
711.88	26096.2	8520.96	8520.52	9693.37	8520.52	20010.2	8520.52	12954.1	8520.52	8849.82	8520.52	8520.81	8520.52	8520.52	25946.7		726.33	24568.4	17513.2	17513.2	17513.2	17516.5	17513.2	19415.4	17513.2	21974.1	17513.2	18049	17515.8	17514.5	17513.2	24419.4		726.48	17112.2	12462.3	12462.3	12462.3	12462.4	12462.3	13728.4	12462.3	15109.1	12462.3	12946.1	12463.3	12463.5	12462.3	16861.2
711.78	26374.4	8415.89	8415.18	9905.7	8415.18	20529.1	8415.18	12419	8415.18	8703.52	8415.18	8415.41	8415.18	8415.18	26312.7		726.28	24658.6	17488.6	17488.6	17488.6	17492.6	17488.6	19525.3	17488.6	21934	17488.6	17997.4	17491.4	17489.7	17488.6	24487.6		726.43	17199	12446.6	12446.6	12446.6	12446.8	12446.6	13806.5	12446.6	15067.5	12446.6	12907	12447.7	12447.7	12446.6	16889.9
711.68	26552.8	8308.85	8307.72	10180.7	8307.72	20955.4	8307.72	11899.5	8307.72	8559.54	8307.72	8307.9	8307.72	8307.72	26673.4		726.23	24639.3	17463.7	17463.7	17463.7	17468.7	17463.7	19641.2	17463.7	21885.8	17463.7	17946.5	17466.9	17464.8	17463.7	24555.3		726.38	17386.6	12430.8	12430.8	12430.8	12431	12430.8	13889.2	12430.8	15020.9	12430.8	12868.5	12432	12431.8	12430.8	16919.2
711.58	26820.2	8199.88	8198.11	10524.8	8198.11	21272.2	8198.11	11399.6	8198.11	8417.47	8198.11	8198.25	8198.11	8198.11	27021.7		726.18	24752.6	17438.6	17438.6	17438.6	17444.7	17438.6	19763.1	17438.6	21829.8	17438.6	17896.4	17442.2	17439.6	17438.6	24622.6		726.33	17344.2	12414.9	12414.9	12414.9	12415.1	12414.9	13976.5	12414.9	14969.6	12414.9	12830.7	12416.2	12415.7	12414.9	16949.4
711.48	27160	8088.99	8086.24	10942.7	8086.24	21465.2	8086.24	10921.9	8086.24	8276.84	8086.24	8086.36	8086.24	8086.24	27350.7		726.13	25017.1	17413.3	17413.3	17413.3	17420.7	17413.3	19891.1	17413.3	21766.1	17413.3	17847.1	17417.2	17414.2	17413.3	24689.7		726.28	17161	12398.8	12398.8	12398.8	12399.1	12398.8	14068.5	12398.8	14913.7	12398.8	12793.5	12400.2	12399.5	12398.8	16980.6
711.38	27575.6	7976.02	7971.82	11436.1	7971.82	21523.7	7971.82	10468.2	7971.82	8136.99	7971.82	7971.91	7971.82	7971.82	27653.8		726.08	25072.4	17387.7	17387.7	17387.7	17396.7	17387.7	20024.7	17387.7	21694.8	17387.7	17798.4	17392	17388.5	17387.7	24756.6		726.23	17291.7	12382.6	12382.6	12382.6	12383	12382.6	14165	12382.6	14853.5	12382.6	12757	12384.2	12383.2	12382.6	17013.1
711.28	28106.6	7861.5	7855.14	12004.1	7855.14	21442.1	7855.14	10039.6	7855.14	7997.92	7855.14	7855.21	7855.14	7855.14	27924.8		726.03	25069.3	17361.7	17361.7	17361.7	17372.6	17361.7	20163.9	17361.7	21616.2	17361.7	17750.3	17366.5	17362.4	17361.7	24823.4		726.18	17349.3	12366.3	12366.3	12366.3	12366.8	12366.3	14266.1	12366.3	14789.4	12366.3	12721.1	12368.1	12366.9	12366.3	17047
711.18	28013.5	7746	7736.51	12641.4	7736.51	21219.4	7736.51	9636.93	7736.51	7859.62	7736.51	7736.56	7736.51	7736.51	28157.4		725.98	24928.5	17335.5	17335.5	17335.5	17348.7	17335.5	20308.7	17335.5	21530.8	17335.5	17702.9	17340.7	17336.1	17335.5	24890.4		726.13	17310.6	12349.7	12349.7	12349.7	12350.4	12349.7	14371.5	12349.7	14721.4	12349.7	12685.8	12351.7	12350.3	12349.7	17082.5
711.08	28009.1	7629.93	7615.93	13336.6	7615.93	20859.3	7615.93	9259.76	7615.93	7721.81	7615.93	7615.97	7615.93	7615.93	28343.7		725.93	24843.4	17309.1	17309.1	17309.1	17325	17309.1	20458.6	17309.1	21438.8	17309.1	17656.3	17314.9	17309.7	17309.1	24957.7		726.08	17373.7	12333	12333	12333	12333.9	12333	14481.1	12333	14650.1	12333	12651.1	12335.2	12333.5	12333	17119.8
710.98	28342.4	7514.15	7493.76	14073	7493.76	20370.4	7493.76	8907.67	7493.76	7584.6	7493.76	7493.79	7493.76	7493.76	28474.8		725.88	25227.2	17282.5	17282.5	17282.5	17301.6	17282.5	20613.4	17282.5	21340.7	17282.5	17610.3	17288.9	17283	17282.5	25025.4		726.03	17344.2	12316.2	12316.2	12316.2	12317.3	12316.2	14594.7	12316.2	14575.6	12316.2	12617	12318.7	12316.6	12316.2	17158.9
710.88	28441	7399.91	7370.6	14827.7	7370.6	19765.5	7370.6	8580.06	7370.6	7448.34	7370.6	7370.63	7370.6	7370.6	28539.2		725.83	25416.5	17255.5	17255.6	17255.5	17278.5	17255.5	20772.6	17255.5	21236.7	17255.5	17564.8	17262.6	17256	17255.5	25093.4		725.98	17407.4	12299.2	12299.2	12299.2	12300.5	12299.2	14712.1	12299.2	14498.3	12299.2	12583.4	12301.9	12299.5	12299.2	17200
710.78	28446.7	7287.83	7246.24	15571.2	7246.24	19060.2	7246.24	8275.19	7246.24	7312.6	7246.24	7246.26	7246.24	7246.24	28522.1		725.78	25054.8	17228.3	17228.3	17228.3	17255.7	17228.3	20935.9	17228.3	21127.2	17228.3	17519.9	17236	17228.7	17228.3	25162		725.93	17716.4	12281.9	12281.9	12281.9	12283.7	12281.9	14832.9	12281.9	14418.5	12281.9	12550.3	12284.9	12282.2	12281.9	17243
710.68	28543	7179.13	7120.86	16269.6	7120.86	18272.4	7120.86	7991.56	7120.86	7177.36	7120.86	7120.87	7120.86	7120.86	28406.7		725.73	25044.3	17200.8	17200.8	17200.8	17233.5	17200.8	21102.6	17200.8	21012.8	17200.8	17475.5	17209.3	17201.1	17200.8	25231		725.88	17706.4	12264.5	12264.5	12264.5	12266.7	12264.5	14956.8	12264.5	14336.5	12264.5	12517.7	12267.8	12264.8	12264.5	17288.1
710.58	28374.1	7075.54	6994.97	16886.7	6994.97	17422	6994.97	7727.88	6994.97	7042.95	6994.97	6994.98	6994.97	6994.97	28175.3		725.68	25335.7	17172.9	17172.9	17172.9	17211.8	17172.9	21272.2	17172.9	20893.7	17172.9	17431.6	17182.2	17173.2	17172.9	25300.4		725.83	17667.8	12246.9	12246.9	12246.9	12249.7	12246.9	15083.6	12246.9	14252.7	12246.9	12485.7	12250.6	12247.2	12246.9	17335.1
710.48	28262.6	6979.35	6869.37	17386.6	6869.37	16529.3	6869.37	7483.08	6869.37	6910.02	6869.37	6869.38	6869.37	6869.37	27810.9		725.63	25535.3	17144.5	17144.6	17144.5	17190.7	17144.5	21444	17144.5	20770.4	17144.5	17388	17154.8	17144.8	17144.5	25370.1		725.78	17881	12229.1	12229.1	12229.1	12232.7	12229.1	15212.8	12229.1	14167.5	12229.1	12454.2	12233.2	12229.4	12229.1	17384.1
710.38	27670.7	6893.01	6744.88	17736.5	6744.88	15613.9	6744.88	7256.14	6744.88	6779.24	6744.88	6744.88	6744.88	6744.88	27299.3		725.58	25758.4	17115.8	17115.8	17115.8	17170.4	17115.8	21617.3	17115.8	20643.3	17115.8	17344.7	17127	17116	17115.8	25440		725.73	17891.3	12211.2	12211.2	12211.2	12215.7	12211.2	15343.8	12211.2	14081	12211.2	12423	12215.7	12211.4	12211.2	17434.8
710.28	26977	6819.31	6622.46	17910.4	6622.46	14694.5	6622.46	7046.19	6622.46	6651.42	6622.46	6622.46	6622.46	6622.46	26632		725.53	26020.8	17086.7	17086.8	17086.7	17151.2	17086.7	21791.4	17086.7	20513.1	17086.7	17301.8	17099.1	17086.9	17086.7	25510.2		725.68	17818.5	12192.9	12192.9	12192.9	12198.6	12192.9	15476.1	12192.9	13993.6	12192.9	12392.3	12198	12193.1	12192.9	17487
710.18	26254.3	6760.94	6502.9	17891.7	6502.9	13787.4	6502.9	6852.32	6502.9	6527.26	6502.9	6502.91	6502.9	6502.9	25808		725.48	26054.4	17057.3	17057.4	17057.3	17133.2	17057.3	21965.7	17057.3	20380.2	17057.3	17259.4	17070.9	17057.5	17057.3	25580.5		725.63	17647.8	12174.4	12174.4	12174.4	12181.5	12174.4	15609.1	12174.4	13905.6	12174.4	12361.9	12180	12174.6	12174.4	17540.4
710.08	25412.8	6720.87	6387.34	17675.3	6387.34	12907.1	6387.34	6674.02	6387.34	6407.77	6387.34	6387.34	6387.34	6387.34	24835.8		725.43	26186.4	17027.5	17027.7	17027.5	17116.7	17027.5	22139.1	17027.5	20244.9	17027.5	17217.1	17042.4	17027.7	17027.5	25650.5		725.58	17811.8	12155.8	12155.8	12155.8	12164.6	12155.8	15742.3	12155.8	13817.2	12155.8	12331.8	12161.9	12155.9	12155.8	17594.9
709.98	24347.9	6701.65	6276.69	17268.3	6276.69	12065.5	6276.69	6510.73	6276.69	6293.78	6276.69	6276.69	6276.69	6276.69	23733.3		725.38	26118.3	16997.3	16997.5	16997.3	17101.7	16997.3	22310.8	16997.3	20107.6	16997.3	17175.1	17013.6	16997.5	16997.3	25720		725.53	18028.9	12136.9	12136.9	12136.9	12147.8	12136.9	15875.1	12136.9	13728.8	12136.9	12302.2	12143.6	12137	12136.9	17650.2
709.88	22974.5	6705.36	6171.85	16689.1	6171.85	11271.9	6171.85	6361.97	6171.85	6186.12	6171.85	6171.85	6171.85	6171.85	22527		725.33	26030.4	16966.7	16967	16966.7	17088.6	16966.7	22479.8	16966.7	19968.9	16966.7	17133.4	16984.6	16966.9	16966.7	25788.8		725.48	18062.8	12117.8	12117.8	12117.8	12131.3	12117.8	16006.7	12117.8	13640.6	12117.8	12272.9	12125.2	12117.9	12117.8	17705.7
709.78	21531.1	6733.31	6073.69	15965.5	6073.69	10533	6073.69	6227.36	6073.69	6085.57	6073.69	6073.69	6073.69	6073.69	21250		725.28	26234	16935.9	16936.2	16935.9	17077.9	16935.9	22645.3	16935.9	19829.3	16935.9	17092	16955.4	16936	16935.9	25856.8		725.43	18322.8	12098.5	12098.5	12098.5	12115.2	12098.5	16136.5	12098.5	13552.9	12098.5	12243.9	12106.7	12098.6	12098.5	17761.2
709.68	20093.7	6785.77	5983.06	15131.8	5983.06	9853.63	5983.06	6106.67	5983.06	5992.93	5983.06	5983.06	5983.06	5983.06	19938.6		725.23	26288.3	16904.7	16905.1	16904.7	17069.6	16904.7	22806.2	16904.7	19689.1	16904.7	17050.9	16926.1	16904.8	16904.7	25923.5		725.38	18219.9	12079.1	12079.2	12079.1	12099.6	12079.1	16263.8	12079.1	13465.9	12079.1	12215.4	12088.1	12079.2	12079.1	17816.3
709.58	18541.6	6861.79	5900.95	14225.9	5900.95	9236.46	5900.95	5999.88	5900.95	5909.12	5900.95	5900.95	5900.95	5900.95	18629.4		725.18	26239.6	16873.3	16873.8	16873.3	17064.4	16873.3	22961.6	16873.3	19548.8	16873.3	17010	16896.6	16873.4	16873.3	25988.7		725.33	18228	12059.6	12059.6	12059.6	12084.5	12059.6	16387.7	12059.6	13379.8	12059.6	12187.1	12069.5	12059.7	12059.6	17870.4
709.48	16665.8	6958.01	5827.5	13284.6	5827.5	8681.87	5827.5	5906.3	5827.5	5834.26	5827.5	5827.5	5827.5	5827.5	17355.1		725.13	26317.7	16841.7	16842.3	16841.7	17062.4	16841.7	23110.4	16841.7	19408.8	16841.7	16969.5	16867.1	16841.8	16841.7	26052.1		725.28	18343.1	12039.9	12039.9	12039.9	12070.2	12039.9	16507.5	12039.9	13294.8	12039.9	12159.2	12050.7	12039.9	12039.9	17923
709.38	15190.8	7069.12	5762.7	12342	5762.7	8188.64	5762.7	5825.15	5762.7	5768.27	5762.7	5762.7	5762.7	5762.7	16142.4		725.08	26290.4	16809.8	16810.6	16809.8	17064	16809.8	23251.5	16809.8	19269.2	16809.8	16929.1	16837.5	16809.9	16809.8	26113.3		725.23	18213.6	12019.9	12019.9	12019.9	12056.8	12019.9	16622.2	12019.9	13210.9	12019.9	12131.5	12031.8	12020	12019.9	17973.6
709.28	13817	7188.1	5706.46	11427.1	5706.46	7754.5	5706.46	5755.72	5706.46	5711.04	5706.46	5706.46	5706.46	5706.46	15010.7		725.03	26491.4	16777.5	16778.5	16777.5	17069.6	16777.5	23383.9	16777.5	19130.5	16777.5	16889	16807.8	16777.6	16777.5	26171.8		725.18	18211	11999.8	11999.8	11999.8	12044.3	11999.8	16731.2	11999.8	13128.4	11999.8	12104	12012.8	11999.8	11999.8	18021.8
709.18	12465.1	7305.75	5657.97	10562.8	5657.97	7375.62	5657.97	5696.64	5657.97	5661.73	5657.97	5657.97	5657.97	5657.97	13970.7		724.98	26602.9	16744.9	16746.2	16744.9	17079.6	16744.9	23506.6	16744.9	18992.9	16744.9	16848.9	16778	16745	16744.9	26227.5		725.13	18248.5	11979.4	11979.5	11979.4	12033.2	11979.4	16833.7	11979.4	13047.4	11979.4	12076.8	11993.7	11979.5	11979.4	18067
709.08	11662.4	7411.33	5615.67	9764.67	5615.67	7046.93	5615.67	5645.88	5615.67	5618.75	5615.67	5615.67	5615.67	5615.67	13024.9		724.93	26626.5	16712.2	16713.7	16712.2	17094.5	16712.2	23618.7	16712.2	18856.8	16712.2	16809.1	16748.2	16712.2	16712.2	26280.2		725.08	18181	11959	11959	11959	12023.5	11959	16928.9	11959	12968	11959	12049.8	11974.6	11959	11959	18108.9
708.98	11147.9	7494.78	5578.69	9042.95	5578.69	6763.72	5578.69	5602.17	5578.69	5581.2	5578.69	5578.69	5578.69	5578.69	12170.1		724.88	26898.2	16679.3	16681.2	16679.3	17114.8	16679.3	23719.4	16679.3	18722.4	16679.3	16769.6	16718.4	16679.3	16679.3	26329.5		725.03	18416.7	11938.4	11938.4	11938.4	12015.5	11938.4	17016	11938.4	12890.4	11938.4	12023	11955.5	11938.4	11938.4	18147
708.88	10454.3	7547.19	5546.25	8402.66	5546.25	6521.26	5546.25	5564.41	5546.25	5548.3	5546.25	5546.25	5546.25	5546.25	11398.8		724.83	26991.7	16646.1	16648.4	16646.1	17140.9	16646.1	23807.5	16646.1	18589.9	16646.1	16730.2	16688.7	16646.1	16646.1	26375.3		724.98	18571.7	11917.6	11917.6	11917.6	12009.5	11917.6	17094.3	11917.6	12814.4	11917.6	11996.5	11936.3	11917.6	11917.6	18180.8
708.78	9762.85	7561.41	5517.29	7844.03	5517.29	6314.52	5517.29	5531.27	5517.29	5518.95	5517.29	5517.29	5517.29	5517.29	10701		724.78	26853.2	16612.7	16615.6	16612.7	17173.2	16612.7	23882.3	16612.7	18459.5	16612.7	16690.9	16659	16612.7	16612.7	26417.3		724.93	18504.7	11896.6	11896.7	11896.6	12005.8	11896.6	17163.2	11896.6	12740.4	11896.6	11970.1	11917.1	11896.7	11896.6	18210.1
708.68	9345.66	7533.54	5491.14	7364.15	5491.14	6139.01	5491.14	5501.85	5491.14	5492.48	5491.14	5491.14	5491.14	5491.14	10066.5		724.73	26600.8	16579	16582.5	16579	17212.1	16579	23943.1	16579	18331.4	16579	16651.8	16629.3	16579	16579	26455.4		724.88	18594.1	11875.6	11875.7	11875.6	12004.7	11875.6	17222	11875.6	12668.2	11875.6	11943.9	11898	11875.6	11875.6	18234.6
708.58	9134.45	7463.48	5467.55	6958.06	5467.55	5990.83	5467.55	5475.71	5467.55	5468.64	5467.55	5467.55	5467.55	5467.55	9486.53		724.68	26519.4	16545.1	16549.4	16545.1	17258.1	16545.1	23989.2	16545.1	18205.6	16545.1	16612.7	16599.7	16545.1	16545.1	26489.5		724.83	18675.8	11854.4	11854.5	11854.4	12006.6	11854.4	17270.1	11854.4	12597.9	11854.4	11917.9	11878.8	11854.4	11854.4	18254.1
708.48	8838.99	7354.13	5445.97	6618.83	5445.97	5866.08	5445.97	5452.17	5445.97	5446.85	5445.97	5445.97	5445.97	5445.97	8954.16		724.63	26796.1	16511	16516.3	16511	17311.6	16511	24020.1	16511	18082.5	16511	16573.8	16570.3	16511	16511	26519.8		724.78	18638.4	11833	11833.2	11833	12011.7	11833	17307.1	11833	12529.6	11833	11892.1	11859.7	11833	11833	18268.4
708.38	8627.64	7211.25	5425.9	6338.68	5425.9	5761.16	5425.9	5430.58	5425.9	5426.61	5425.9	5425.9	5425.9	5425.9	8464.65		724.58	26920.5	16476.6	16483.1	16476.6	17373	16476.6	24035.3	16476.6	17962	16476.7	16535	16541	16476.7	16476.6	26546.1		724.73	18721.1	11811.5	11811.8	11811.5	12020.6	11811.5	17332.6	11811.5	12463.2	11811.5	11866.4	11840.6	11811.6	11811.5	18277.6
708.28	8381.98	7043.08	5407.31	6110.02	5407.31	5673.26	5407.31	5410.83	5407.31	5407.88	5407.31	5407.31	5407.31	5407.31	8015.81		724.53	26935.9	16442.2	16450	16442.2	17442.6	16442.2	24034.5	16442.2	17844.2	16442.2	16496.3	16511.9	16442.2	16442.2	26568.7		724.68	18509.7	11790	11790.3	11790	12033.6	11790	17346.2	11790	12398.8	11790	11840.8	11821.7	11790	11790	18281.7
708.18	7990.19	6858.99	5390.35	5925.59	5390.35	5600.06	5390.35	5392.98	5390.35	5390.81	5390.35	5390.35	5390.35	5390.35	7607.01		724.48	26958.2	16407.6	16417	16407.6	17520.8	16407.6	24017.4	16407.6	17729.4	16407.6	16457.8	16483.2	16407.6	16407.6	26587.6		724.63	18511.5	11768.3	11768.8	11768.3	12051.2	11768.3	17347.6	11768.3	12336.4	11768.3	11815.5	11802.9	11768.4	11768.3	18280.8
708.08	7660.94	6668.1	5375.01	5778.4	5375.01	5539.4	5375.01	5376.96	5375.01	5375.37	5375.01	5375.01	5375.01	5375.01	7238.19		724.43	26885.1	16372.9	16384.2	16372.9	17607.7	16372.9	23984	16372.9	17617.4	16372.9	16419.4	16454.7	16372.9	16372.9	26603.1		724.58	18535	11746.6	11747.2	11746.6	12073.8	11746.6	17336.8	11746.6	12275.9	11746.6	11790.3	11784.2	11746.6	11746.6	18275.2
707.98	7385.69	6478.83	5361.41	5662.27	5361.41	5489.51	5361.41	5362.85	5361.41	5361.69	5361.41	5361.41	5361.41	5361.41	6909.53		724.38	27122.1	16338	16351.6	16338	17703.4	16338	23934.2	16338	17508.4	16338	16381	16426.5	16338	16338	26615.3		724.53	18496.6	11724.8	11725.6	11724.8	12101.7	11724.8	17313.5	11724.8	12217.4	11724.8	11765.3	11765.7	11724.8	11724.8	18265.2
707.88	7063.37	6298.18	5349.71	5571.79	5349.71	5448.95	5349.71	5350.78	5349.71	5349.94	5349.71	5349.71	5349.71	5349.71	6620.79		724.33	27043.6	16302.7	16319.1	16302.7	17807.8	16302.7	23867.9	16302.7	17402.1	16302.8	16342.6	16398.4	16302.7	16302.7	26624.2		724.48	18516.2	11703	11704.1	11703	12135.4	11703	17278	11703	12160.8	11703	11740.5	11747.4	11703	11703	18251.2
707.78	6692.79	6131.13	5339.77	5502.01	5339.77	5416.2	5339.77	5340.55	5339.77	5339.95	5339.77	5339.77	5339.77	5339.77	6370.77		724.28	27067.7	16267.2	16286.8	16267.2	17920.7	16267.2	23785.5	16267.2	17298.5	16267.3	16304.1	16370.6	16267.2	16267.2	26630.1		724.43	18603.3	11681.1	11682.5	11681.1	12175.3	11681.1	17230.2	11681.1	12106	11681.1	11715.7	11729.3	11681.1	11681.1	18233.6
707.68	6436.24	5980.98	5331.47	5448.79	5331.47	5389.99	5331.47	5332.04	5331.47	5331.61	5331.47	5331.47	5331.47	5331.47	6157.53		724.23	27057.6	16231.5	16254.8	16231.5	18042.1	16231.5	23687.3	16231.5	17197.9	16231.6	16265.6	16343.2	16231.6	16231.5	26633.2		724.38	18696.2	11659.2	11660.9	11659.2	12221.6	11659.2	17170.4	11659.2	12053	11659.2	11691.2	11711.5	11659.2	11659.2	18213
707.58	6205.63	5849.47	5324.76	5408.73	5324.76	5369.3	5324.76	5325.17	5324.76	5324.87	5324.76	5324.76	5324.76	5324.76	5978.51		724.18	26926.7	16195.7	16223.3	16195.7	18171.5	16195.7	23573.8	16195.7	17100.1	16195.7	16227.1	16316.1	16195.7	16195.7	26633.6		724.33	18581.6	11637.2	11639.5	11637.2	12274.7	11637.2	17098.8	11637.2	12001.8	11637.2	11666.8	11694	11637.2	11637.2	18189.7
707.48	5994.48	5736.76	5319.28	5378.78	5319.28	5352.99	5319.28	5319.58	5319.28	5319.37	5319.28	5319.28	5319.28	5319.28	5830.36		724.13	27335.9	16159.7	16192.4	16159.7	18308.5	16159.7	23445.7	16159.7	17005.1	16159.8	16188.7	16289.6	16159.7	16159.7	26631.5		724.28	18527.1	11615.1	11618.1	11615.1	12334.7	11615.1	17015.8	11615.1	11952.3	11615.1	11642.4	11676.7	11615.1	11615.1	18164.5
707.38	5971.61	5642.08	5314.77	5356.5	5314.77	5340.13	5314.77	5314.99	5314.77	5314.84	5314.77	5314.77	5314.77	5314.77	5709.45		724.08	27420.6	16123.6	16162.2	16123.6	18452.2	16123.6	23303.5	16123.6	16913	16123.7	16150.4	16263.7	16123.6	16123.6	26626.9		724.23	18724.6	11593	11596.8	11593	12401.8	11593	16921.9	11593	11904.4	11593.1	11618.2	11659.8	11593.1	11593	18137.8
707.28	5838.76	5564.07	5311.12	5340.1	5311.12	5330.09	5311.12	5311.28	5311.12	5311.18	5311.12	5311.12	5311.12	5311.12	5612.21		724.03	27229	16087.5	16132.8	16087.5	18602	16087.5	23148.1	16087.5	16823.7	16087.6	16112.2	16238.3	16087.5	16087.5	26619.7		724.18	18656.1	11570.9	11575.8	11570.9	12476	11570.9	16817.6	11570.9	11858.1	11571	11594.2	11643.2	11570.9	11570.9	18110.1
707.18	5682.14	5500.91	5308.14	5328.05	5308.14	5322.24	5308.14	5308.25	5308.14	5308.18	5308.14	5308.14	5308.14	5308.14	5535.07		723.98	27222.6	16051.2	16104.4	16051.2	18756.6	16051.2	22980.3	16051.2	16737	16051.3	16074	16213.6	16051.2	16051.2	26609.7		724.13	18458.1	11548.8	11554.9	11548.8	12557.1	11548.8	16703.4	11548.8	11813.4	11548.8	11570.2	11626.9	11548.8	11548.8	18081.9
707.08	5616.28	5450.53	5305.62	5319.16	5305.62	5316.04	5305.62	5305.69	5305.62	5305.65	5305.62	5305.62	5305.62	5305.62	5474.61		723.93	26971.3	16015	16077.1	16015	18914.8	16015	22800.9	16015	16653.1	16015.1	16035.9	16189.6	16015	16015	26596.6		724.08	18507.1	11526.6	11534.3	11526.6	12644.9	11526.6	16580.1	11526.6	11770.1	11526.7	11546.3	11611.1	11526.6	11526.6	18053.6
706.98	5591.36	5411.02	5303.54	5312.66	5303.54	5311.2	5303.54	5303.6	5303.54	5303.57	5303.54	5303.54	5303.54	5303.54	5427.88		723.88	26909	15978.7	16051.1	15978.7	19075.1	15978.7	22611	15978.7	16571.8	15978.8	15997.9	16166.4	15978.7	15978.7	26580.1		724.03	18480.5	11504.5	11514.2	11504.5	12738.9	11504.5	16448.3	11504.5	11728.2	11504.5	11522.6	11595.8	11504.5	11504.5	18025.5
706.88	5572.45	5380.48	5301.81	5307.89	5301.81	5307.41	5301.81	5301.85	5301.81	5301.83	5301.81	5301.81	5301.81	5301.81	5392.22		723.83	27009.3	15942.4	16026.5	15942.4	19236	15942.4	22411.4	15942.4	16493	15942.5	15960.1	16144.1	15942.4	15942.4	26559.4		723.98	18356.8	11482.4	11494.4	11482.4	12838.6	11482.4	16308.8	11482.4	11687.7	11482.4	11499	11580.9	11482.4	11482.4	17997.7
706.78	5535.99	5357.24	5300.41	5304.42	5300.41	5304.47	5300.41	5300.44	5300.41	5300.43	5300.41	5300.41	5300.41	5300.41	5365.36		723.78	27064.6	15906.1	16003.5	15906.1	19395.7	15906.1	22203.4	15906.1	16416.8	15906.3	15922.4	16122.7	15906.1	15906.1	26534		723.93	18474.4	11460.2	11475.2	11460.2	12943.1	11460.2	16162.4	11460.2	11648.4	11460.3	11475.5	11566.6	11460.2	11460.2	17970.2
706.68	5391.67	5339.85	5299.32	5301.94	5299.32	5302.25	5299.32	5299.34	5299.32	5299.33	5299.32	5299.32	5299.32	5299.32	5345.43		723.73	26813.5	15870	15982.5	15870	19552.2	15870	21988	15870	16343.1	15870.2	15885	16102.5	15870	15870	26503.2		723.88	18371.3	11438.1	11456.7	11438.1	13051.5	11438.1	16009.8	11438.1	11610.5	11438.2	11452.2	11552.8	11438.1	11438.1	17942.8
706.58	5345.27	5327.03	5298.5	5300.2	5298.5	5300.61	5298.5	5298.51	5298.5	5298.51	5298.5	5298.5	5298.5	5298.5	5330.85		723.68	26656.7	15834.1	15963.4	15834.1	19703.6	15834.1	21766.2	15834.1	16271.8	15834.3	15847.8	16083.3	15834.1	15834.1	26466		723.83	18366.2	11416.1	11439	11416.1	13162.6	11416.1	15851.9	11416.1	11573.7	11416.2	11429	11539.7	11416.1	11416.1	17915.3
706.48	5351.84	5317.78	5297.95	5299.03	5297.95	5299.45	5297.95	5297.96	5297.95	5297.95	5297.95	5297.95	5297.95	5297.95	5320.38		723.63	26650.7	15798.2	15946.6	15798.2	19847.7	15798.2	21539.1	15798.2	16202.8	15798.4	15810.8	16065.3	15798.2	15798.2	26421.4		723.78	18417.3	11394.2	11422.3	11394.2	13274.9	11394.2	15689.5	11394.2	11538.2	11394.2	11406	11527.3	11394.2	11394.2	17887.2
706.38	5342.33	5311.27	5297.66	5298.35	5297.66	5298.73	5297.66	5297.67	5297.66	5297.67	5297.66	5297.66	5297.66	5297.66	5313.03		723.58	26737.2	15762.4	15932.1	15762.4	19982.2	15762.4	21307.6	15762.4	16136	15762.7	15774	16048.5	15762.4	15762.4	26368.4		723.73	18282.7	11372.3	11406.7	11372.3	13386.9	11372.3	15523.3	11372.3	11503.7	11372.4	11383.2	11515.5	11372.3	11372.3	17857.7
706.28	5302.55	5306.72	5297.5	5297.93	5297.5	5298.26	5297.5	5297.51	5297.5	5297.51	5297.5	5297.5	5297.5	5297.5	5307.91		723.53	26552.5	15726.8	15920.2	15726.8	20105.1	15726.8	21072.8	15726.8	16071.3	15727.1	15737.4	16032.9	15726.8	15726.8	26306		723.68	18349.3	11350.5	11392.3	11350.5	13496.8	11350.5	15354.2	11350.5	11470.2	11350.5	11360.4	11504.4	11350.5	11350.5	17826
706.18	5282.86	5303.57	5297.4	5297.67	5297.4	5297.93	5297.4	5297.4	5297.4	5297.41	5297.4	5297.4	5297.4	5297.4	5304.37		723.48	26426.5	15691.4	15911	15691.4	20214.2	15691.4	20835.8	15691.4	16008.7	15691.7	15701	16018.8	15691.4	15691.4	26233.2		723.63	18095.2	11328.7	11379.3	11328.7	13602.6	11328.7	15182.9	11328.7	11437.6	11328.7	11337.7	11494.1	11328.7	11328.7	17791
706.08	5295.28	5290.38	5286.31	5286.47	5286.31	5286.67	5286.31	5286.31	5286.31	5286.31	5286.31	5286.31	5286.31	5286.31	5290.92		723.43	26392.1	15656.1	15904.8	15656.1	20307.6	15656.1	20597.5	15656.1	15948.2	15656.5	15665	16006.1	15656.1	15656.1	26149		723.58	17936.6	11306.9	11368	11306.9	13702.5	11306.9	15010.1	11306.9	11406	11307	11315.2	11484.6	11306.9	11306.9	17751.9
705.98	5263.99	5288.22	5285.57	5285.67	5285.57	5285.82	5285.57	5285.57	5285.57	5285.57	5285.57	5285.57	5285.57	5285.57	5288.58		723.38	26300.2	15621	15901.6	15621	20383.3	15621	20358.8	15621	15889.5	15621.4	15629.1	15994.8	15621	15621	26052.6		723.53	18100.1	11285.3	11358.6	11285.3	13794.5	11285.3	14836.8	11285.3	11375.2	11285.4	11292.9	11476	11285.3	11285.3	17707.5
705.88	5286.85	5284.26	5282.55	5282.61	5282.55	5282.72	5282.55	5282.55	5282.55	5282.55	5282.55	5282.55	5282.55	5282.55	5284.5		723.33	26068	15586	15901.6	15586	20439.8	15586	20120.5	15586	15832.6	15586.5	15593.4	15985.1	15586	15586	25943.2		723.48	18127.7	11263.8	11351.3	11263.8	13876.6	11263.8	14663.4	11263.8	11345.4	11263.9	11270.7	11468.3	11263.8	11263.8	17656.8
705.78	5372.86	5276.56	5275.47	5275.51	5275.47	5275.59	5275.47	5275.47	5275.47	5275.47	5275.47	5275.47	5275.47	5275.47	5276.72		723.28	25877.5	15551.4	15905	15551.4	20475.6	15551.4	19883.5	15551.4	15777.6	15551.9	15558.1	15977.1	15551.4	15551.4	25820.6		723.43	18087.5	11242.4	11346.5	11242.4	13946.8	11242.4	14490.6	11242.4	11316.3	11242.5	11248.7	11461.5	11242.4	11242.4	17598.7
705.68	5408.69	5266.26	5265.57	5265.6	5265.57	5265.66	5265.57	5265.57	5265.57	5265.57	5265.57	5265.57	5265.57	5265.57	5266.36		723.23	25980.3	15517	15911.9	15517	20489.9	15517	19648.7	15517	15724.3	15517.6	15523.2	15970.8	15517	15517	25684.3		723.38	17897.7	11221	11344.3	11221	14003.5	11221	14319.1	11221	11287.9	11221.2	11226.8	11455.8	11221	11221	17532.2
705.58	5358.3	5255.53	5255.1	5255.12	5255.1	5255.16	5255.1	5255.1	5255.1	5255.11	5255.1	5255.1	5255.1	5255.1	5255.6		723.18	26096.2	15483	15922.3	15483	20481.8	15483	19416.6	15483	15672.8	15483.6	15488.6	15966.5	15483	15483	25534.3		723.33	17673.3	11199.9	11345.1	11199.9	14045	11199.9	14149.4	11199.9	11260.4	11200.1	11205.2	11451.2	11199.9	11199.9	17456.7
705.48	5232.83	5245.3	5245.04	5245.05	5245.04	5245.08	5245.04	5245.04	5245.04	5245.04	5245.04	5245.04	5245.04	5245.04	5245.35		723.13	25609.1	15449.2	15936.2	15449.2	20450.9	15449.2	19188	15449.2	15622.8	15449.9	15454.3	15964	15449.2	15449.2	25370.9		723.28	17723.8	11179	11349.2	11179	14070.3	11179	13982.2	11179	11233.6	11179.2	11183.8	11447.7	11179	11179	17371.8
705.38	5217.53	5235.57	5235.41	5235.42	5235.41	5235.44	5235.41	5235.41	5235.41	5235.41	5235.41	5235.41	5235.41	5235.41	5235.6		723.08	25285.3	15415.8	15953.7	15415.8	20397.2	15415.8	18963.6	15415.8	15574.4	15416.6	15420.5	15963.5	15415.8	15415.8	25194.5		723.23	17894	11158.3	11356.8	11158.3	14078.2	11158.3	13817.7	11158.3	11207.6	11158.5	11162.7	11445.5	11158.3	11158.3	17277
705.28	5304.47	5226.19	5226.1	5226.1	5226.1	5226.11	5226.1	5226.1	5226.1	5226.1	5226.1	5226.1	5226.1	5226.1	5226.21		723.03	25167	15382.8	15974.6	15382.8	20321.1	15382.8	18743.6	15382.8	15527.5	15383.7	15387.1	15965.1	15382.8	15382.8	25005.8		723.18	17709.5	11137.9	11368.4	11137.9	14068.3	11137.9	13656.6	11137.9	11182.2	11138.1	11141.9	11444.6	11137.9	11137.9	17172.7
705.18	5346.84	5214.76	5214.71	5214.71	5214.71	5214.72	5214.71	5214.71	5214.71	5214.71	5214.71	5214.71	5214.71	5214.71	5214.77		722.98	25147.6	15350.2	15998.8	15350.2	20223.2	15350.2	18528.8	15350.2	15482.1	15351.1	15354.1	15968.9	15350.2	15350.2	24805.9		723.13	17294.8	11117.7	11384	11117.7	14040.3	11117.7	13499.3	11117.7	11157.6	11117.9	11121.3	11445.1	11117.7	11117.7	17059.1
705.08	5386.23	5198.94	5198.91	5198.91	5198.91	5198.91	5198.91	5198.91	5198.91	5198.91	5198.91	5198.91	5198.91	5198.91	5198.95		722.93	25000.5	15318	16026.1	15318	20104.6	15318	18319.4	15318	15438.1	15319	15321.5	15974.9	15318	15318	24595.8		723.08	17117.8	11098	11404	11098	13994.5	11098	13346	11098	11133.8	11098.2	11101.3	11447.1	11098	11098	16937
704.98	5338.53	5179.77	5179.75	5179.76	5179.75	5179.76	5179.75	5179.75	5179.75	5179.75	5179.75	5179.75	5179.75	5179.75	5179.78		722.88	24642.3	15286.3	16056.3	15286.3	19966.7	15286.3	18115.8	15286.3	15395.5	15287.4	15289.5	15983.3	15286.3	15286.3	24377		723.03	16960.4	11078.5	11428.5	11078.5	13931.4	11078.5	13197	11078.5	11110.7	11078.8	11081.5	11450.6	11078.5	11078.5	16807.3
704.88	5267.44	5159.92	5159.91	5159.91	5159.91	5159.91	5159.91	5159.91	5159.91	5159.91	5159.91	5159.91	5159.91	5159.91	5159.92		722.83	24626.2	15255.2	16089	15255.2	19811.2	15255.2	17918.6	15255.2	15354.5	15256.5	15258.1	15994.3	15255.2	15255.2	24151.1		722.98	16878.5	11059.4	11457.4	11059.4	13851.9	11059.4	13052.6	11059.4	11088.3	11059.7	11062.1	11455.7	11059.4	11059.4	16671.3
704.78	5244.29	5142.63	5142.62	5142.62	5142.62	5142.63	5142.62	5142.62	5142.62	5142.62	5142.62	5142.62	5142.62	5142.62	5142.63		722.78	24350.9	15224.7	16123.9	15224.7	19639.8	15224.7	17727.8	15224.7	15314.8	15226.1	15227.3	16007.9	15224.7	15224.7	23919.6		722.93	16820.4	11040.6	11490.9	11040.6	13757.3	11040.6	12912.9	11040.6	11066.4	11040.9	11043.1	11462.4	11040.6	11040.6	16530.3
704.68	5165.58	5129.74	5129.73	5129.73	5129.73	5129.74	5129.73	5129.73	5129.73	5129.73	5129.73	5129.73	5129.73	5129.73	5129.74		722.73	23974.1	15194.7	16160.2	15194.7	19454.5	15194.7	17543.6	15194.7	15276.4	15196.3	15197.1	16024	15194.7	15194.7	23684.2		722.88	16423.4	11022.2	11528.9	11022.2	13649.1	11022.2	12778.2	11022.2	11045.3	11022.5	11024.4	11470.7	11022.2	11022.2	16386
704.58	5149.95	5120.86	5120.86	5120.86	5120.86	5120.86	5120.86	5120.86	5120.86	5120.86	5120.86	5120.86	5120.86	5120.86	5120.86		722.68	23839.9	15165.2	16197.4	15165.2	19257.4	15165.2	17366.1	15165.2	15239.2	15167	15167.3	16042.8	15165.2	15165.2	23446.2		722.83	16440.9	11004.1	11571	11004.1	13529.1	11004.1	12648.4	11004.1	11024.8	11004.5	11006.1	11480.8	11004.1	11004.1	16240
704.48	5135.58	5116.08	5116.08	5116.08	5116.08	5116.08	5116.08	5116.08	5116.08	5116.08	5116.08	5116.08	5116.08	5116.08	5116.08		722.63	23478.5	15136.2	16234.8	15136.2	19050.7	15136.2	17195.3	15136.2	15203.2	15138.1	15138.1	16064.2	15136.2	15136.2	23207.4		722.78	16326	10986.3	11616.9	10986.3	13399	10986.3	12523.6	10986.3	11004.7	10986.7	10988.1	11492.5	10986.3	10986.3	16093.9
704.38	5079.16	5115.1	5115.1	5115.1	5115.1	5115.1	5115.1	5115.1	5115.1	5115.1	5115.1	5115.1	5115.1	5115.1	5115.1		722.58	23167.8	15107.7	16271.6	15107.7	18836.5	15107.7	17031.3	15107.7	15168.3	15109.9	15109.5	16088.3	15107.7	15107.7	22969.2		722.73	16210.2	10968.8	11666.1	10968.8	13260.9	10968.8	12403.9	10968.8	10985.2	10969.2	10970.4	11506	10968.8	10968.8	15949.2
704.28	5084.26	5114.03	5114.03	5114.03	5114.03	5114.03	5114.03	5114.03	5114.03	5114.03	5114.03	5114.03	5114.03	5114.03	5114.03		722.53	23057.7	15079.8	16307.3	15079.8	18617	15079.8	16874.2	15079.8	15134.6	15082.2	15081.4	16115.3	15079.8	15079.8	22733.1		722.68	16279.9	10951.6	11718.1	10951.6	13116.8	10951.6	12289.3	10951.6	10966.2	10952.1	10953	11521.3	10951.6	10951.6	15807.5
704.18	5164.98	5113.64	5113.64	5113.64	5113.64	5113.64	5113.64	5113.64	5113.64	5113.64	5113.64	5113.64	5113.64	5113.64	5113.64		722.48	23131.1	15052.5	16340.8	15052.5	18394.4	15052.5	16723.9	15052.5	15101.9	15055.2	15053.9	16145.1	15052.5	15052.5	22500.3		722.63	16265.1	10934.7	11772.1	10934.7	12968.7	10934.7	12179.7	10934.7	10947.7	10935.3	10936	11538.4	10934.7	10934.7	15669.8
704.08	5120.12	5113.53	5113.53	5113.53	5113.53	5113.53	5113.53	5113.53	5113.53	5113.53	5113.53	5113.53	5113.53	5113.53	5113.53		722.43	22991.3	15025.7	16371.3	15025.7	18170.5	15025.7	16580.3	15025.7	15070.2	15028.6	15027	16177.8	15025.7	15025.7	22271.8		722.58	16051.6	10918.2	11827.1	10918.2	12818.5	10918.2	12075.2	10918.2	10929.7	10918.8	10919.4	11557.5	10918.2	10918.2	15537.3
703.98	5119.68	5112.31	5112.31	5112.31	5112.31	5112.31	5112.31	5112.31	5112.31	5112.31	5112.31	5112.31	5112.31	5112.31	5112.31		722.38	22657.8	14999.3	16398	14999.3	17947.2	14999.3	16443.3	14999.3	15039.4	15002.6	15000.5	16213.3	14999.3	14999.3	22048.5		722.53	15849.3	10902	11882.1	10902	12668	10902	11975.7	10902	10912.2	10902.7	10903.1	11578.4	10902	10902	15410.5
703.88	5264.17	5109.39	5109.39	5109.39	5109.39	5109.39	5109.39	5109.39	5109.39	5109.39	5109.39	5109.39	5109.39	5109.39	5109.39		722.33	22272.2	14973.4	16420	14973.4	17726.2	14973.4	16312.8	14973.4	15009.5	14977.1	14974.5	16251.7	14973.4	14973.4	21831.2		722.48	15543.1	10886.1	11936	10886.1	12518.8	10886.1	11881.1	10886.1	10895.2	10887	10887.1	11601.4	10886.1	10886.1	15289.9
703.78	5365.26	5105.54	5105.54	5105.54	5105.54	5105.54	5105.54	5105.54	5105.54	5105.54	5105.54	5105.54	5105.54	5105.54	5105.54		722.28	22286	14948	16436.5	14948	17508.9	14948	16188.6	14948	14980.4	14952	14948.9	16292.9	14948	14948	21620.4		722.43	15448.5	10870.6	11987.5	10870.6	12372.3	10870.6	11791.3	10870.6	10878.7	10871.5	10871.5	11626.3	10870.6	10870.6	15175.5
703.68	5305.4	5100.78	5100.78	5100.78	5100.78	5100.78	5100.78	5100.78	5100.78	5100.78	5100.78	5100.78	5100.78	5100.78	5100.78		722.23	22227.5	14922.8	16446.8	14922.8	17296.5	14922.8	16070.3	14922.8	14951.9	14927.3	14923.7	16336.8	14922.8	14922.8	21416.4		722.38	15370	10855.3	12035.2	10855.3	12229.7	10855.3	11706	10855.3	10862.4	10856.3	10856.1	11653.1	10855.3	10855.3	15067.1
703.58	5255.47	5095.07	5095.07	5095.07	5095.07	5095.07	5095.07	5095.07	5095.07	5095.07	5095.07	5095.07	5095.07	5095.07	5095.07		722.18	21929.7	14898.1	16450.2	14898.1	17090.3	14898.1	15958	14898.1	14924.2	14902.9	14898.8	16383.6	14898.1	14898.1	21219.8		722.33	14949.1	10840.3	12077.8	10840.3	12092.1	10840.3	11625.2	10840.3	10846.6	10841.4	10841	11682	10840.3	10840.3	14964.5
703.48	5256.85	5089.57	5089.57	5089.57	5089.57	5089.57	5089.57	5089.57	5089.57	5089.57	5089.57	5089.57	5089.57	5089.57	5089.57		722.13	21806.5	14873.7	16446.5	14873.7	16891.3	14873.7	15851.5	14873.7	14897.1	14879.1	14874.5	16433.4	14873.7	14873.7	21030.9		722.28	14811.8	10825.6	12114.1	10825.6	11960.4	10825.6	11548.8	10825.6	10831.2	10826.9	10826.2	11712.9	10825.6	10825.6	14866.9
703.38	5202.63	5085.15	5085.15	5085.15	5085.15	5085.15	5085.15	5085.15	5085.15	5085.15	5085.15	5085.15	5085.15	5085.15	5085.15		722.08	21755.3	14849.9	16435.1	14849.9	16700.2	14849.9	15750.5	14849.9	14870.8	14855.8	14850.5	16485.9	14849.9	14849.9	20849.7		722.23	15119.6	10811.1	12142.8	10811.1	11835.1	10811.1	11476.6	10811.1	10816	10812.6	10811.7	11745.7	10811.1	10811.1	14773.7
703.28	5158.39	5081.38	5081.38	5081.38	5081.38	5081.38	5081.38	5081.38	5081.38	5081.38	5081.38	5081.38	5081.38	5081.38	5081.38		722.03	21728	14826.3	16415.8	14826.3	16517.6	14826.3	15654.9	14826.3	14845	14832.8	14826.9	16541.3	14826.3	14826.3	20676.5		722.18	15180.1	10796.9	12162.9	10796.9	11716.6	10796.9	11408.3	10796.9	10801.2	10798.5	10797.4	11780.5	10796.9	10796.9	14684.1
703.18	5173.31	5077.86	5077.86	5077.86	5077.86	5077.86	5077.86	5077.86	5077.86	5077.86	5077.86	5077.86	5077.86	5077.86	5077.86		721.98	21360.8	14803	16388.3	14803	16343.6	14803	15564.2	14803	14819.7	14810.1	14803.5	16599.4	14803	14803	20511.1		722.13	14958.8	10782.7	12173.3	10782.7	11605.1	10782.7	11343.8	10782.7	10786.5	10784.5	10783.2	11817.2	10782.7	10782.7	14597.2
703.08	5195.09	5074.55	5074.55	5074.55	5074.55	5074.55	5074.55	5074.55	5074.55	5074.55	5074.55	5074.55	5074.55	5074.55	5074.55		721.93	21203.5	14779.9	16352.9	14779.9	16178.8	14779.9	15478.4	14779.9	14794.8	14787.8	14780.4	16660.1	14779.9	14779.9	20353.7		722.08	14900.9	10768.7	12173.4	10768.7	11500.9	10768.7	11282.8	10768.7	10772	10770.6	10769.1	11855.8	10768.7	10768.7	14512.5
702.98	5205.93	5071.15	5071.15	5071.15	5071.15	5071.15	5071.15	5071.15	5071.15	5071.15	5071.15	5071.15	5071.15	5071.15	5071.15		721.88	21206.5	14757.2	16309.7	14757.2	16023.3	14757.2	15397.2	14757.2	14770.5	14765.9	14757.6	16723.5	14757.2	14757.2	20204.6		722.03	15022.7	10754.8	12162.9	10754.8	11403.8	10754.8	11225.2	10754.8	10757.7	10756.9	10755.1	11896.2	10754.8	10754.8	14429.4
702.88	5200.89	5067.63	5067.63	5067.63	5067.63	5067.63	5067.63	5067.63	5067.63	5067.63	5067.63	5067.63	5067.63	5067.63	5067.63		721.83	21164	14734.7	16259.2	14734.7	15877	14734.7	15320.5	14734.7	14746.6	14744.3	14735.1	16789.6	14734.7	14734.7	20063.8		721.98	14937.1	10740.8	12141.5	10740.8	11313.8	10740.8	11170.7	10740.8	10743.4	10743.2	10741.1	11938.4	10740.8	10740.8	14347.4
702.78	5163.25	5064.25	5064.25	5064.25	5064.25	5064.25	5064.25	5064.25	5064.25	5064.25	5064.25	5064.25	5064.25	5064.25	5064.25		721.78	21260.7	14712.5	16201.7	14712.5	15739.9	14712.5	15247.9	14712.5	14723.1	14723	14712.9	16858.2	14712.5	14712.5	19931.3		721.93	14928.3	10726.8	12109.5	10726.8	11230.6	10726.8	11119.2	10726.8	10729.1	10729.5	10727.1	11982.3	10726.8	10726.8	14266.4
702.68	5134.8	5061.03	5061.03	5061.03	5061.03	5061.03	5061.03	5061.03	5061.03	5061.03	5061.03	5061.03	5061.03	5061.03	5061.03		721.73	20971.9	14690.7	16137.9	14690.7	15611.8	14690.7	15179.3	14690.7	14700	14702.1	14691	16929.3	14690.7	14690.7	19807.4		721.88	14909.7	10713	12067.5	10713	11154	10713	11070.6	10713	10714.9	10715.9	10713.2	12028.1	10713	10713	14186.5
702.58	5151.16	5057.55	5057.55	5057.55	5057.55	5057.55	5057.55	5057.55	5057.55	5057.55	5057.55	5057.55	5057.55	5057.55	5057.55		721.68	20739.9	14669.1	16068.5	14669.1	15492.4	14669.1	15114.5	14669.1	14677.4	14681.7	14669.4	17003	14669.1	14669.1	19692.3		721.83	14873	10699.2	12016.1	10699.2	11083.9	10699.2	11024.8	10699.2	10701	10702.5	10699.5	12075.7	10699.2	10699.2	14107.9
702.48	5234.3	5053.89	5053.89	5053.89	5053.89	5053.89	5053.89	5053.89	5053.89	5053.89	5053.89	5053.89	5053.89	5053.89	5053.89		721.63	20703.2	14647.7	15994.1	14647.7	15381.5	14647.7	15053.2	14647.7	14655.1	14661.5	14647.9	17078.8	14647.7	14647.7	19586		721.78	14890.9	10685.6	11956.4	10685.6	11019.7	10685.6	10981.6	10685.6	10687.1	10689.2	10685.9	12125.1	10685.6	10685.6	14031.1
702.38	5216.23	5050.72	5050.72	5050.72	5050.72	5050.72	5050.72	5050.72	5050.72	5050.72	5050.72	5050.72	5050.72	5050.72	5050.72		721.58	20667.4	14626.4	15915.6	14626.4	15278.4	14626.4	14995.2	14626.4	14632.9	14641.5	14626.6	17156.8	14626.4	14626.4	19488.5		721.73	14647.9	10672.2	11889.3	10672.2	10961.2	10672.2	10940.8	10672.2	10673.5	10676.1	10672.4	12176.2	10672.2	10672.2	13956.5
702.28	5063.94	5048.38	5048.38	5048.38	5048.38	5048.38	5048.38	5048.38	5048.38	5048.38	5048.38	5048.38	5048.38	5048.38	5048.38		721.53	20368.6	14605.3	15833.6	14605.3	15183	14605.3	14940.2	14605.3	14611.1	14621.8	14605.5	17236.8	14605.3	14605.3	19400.1		721.68	14570.4	10658.9	11816.3	10658.9	10908	10658.9	10902.4	10658.9	10660	10663.2	10659	12229.1	10658.9	10658.9	13884.8
702.18	4980.71	5046.8	5046.8	5046.8	5046.8	5046.8	5046.8	5046.8	5046.8	5046.8	5046.8	5046.8	5046.8	5046.8	5046.8		721.48	20319.8	14584.4	15749.3	14584.4	15094.7	14584.4	14888.1	14584.4	14589.5	14602.4	14584.5	17318.7	14584.4	14584.4	19320.9		721.63	14473.6	10645.7	11738.5	10645.7	10859.5	10645.7	10866.2	10645.7	10646.7	10650.5	10645.8	12283.6	10645.7	10645.7	13816.7
702.08	5011.2	5046.03	5046.03	5046.03	5046.03	5046.03	5046.03	5046.03	5046.03	5046.03	5046.03	5046.03	5046.03	5046.03	5046.03		721.43	20469.4	14563.8	15663.3	14563.8	15013.3	14563.8	14838.9	14563.8	14568.3	14583.5	14563.9	17402.7	14563.8	14563.8	19251.2		721.58	14365.1	10632.6	11657.3	10632.6	10815.5	10632.6	10832	10632.6	10633.5	10638	10632.8	12339.7	10632.6	10632.6	13753
701.98	5091.88	5046.03	5046.03	5046.03	5046.03	5046.03	5046.03	5046.03	5046.03	5046.03	5046.03	5046.03	5046.03	5046.03	5046.03		721.38	20570.9	14543.4	15576.6	14543.4	14938.2	14543.4	14792.3	14543.4	14547.4	14564.9	14543.5	17488.3	14543.4	14543.4	19190.8		721.53	14288.5	10619.8	11574	10619.8	10775.6	10619.8	10799.9	10619.8	10620.5	10625.6	10619.9	12397.3	10619.8	10619.8	13694.2
701.88	5082.43	5045.93	5045.93	5045.93	5045.93	5045.93	5045.93	5045.93	5045.93	5045.93	5045.93	5045.93	5045.93	5045.93	5045.93		721.33	20391.9	14523.1	15489.6	14523.1	14869	14523.1	14748	14523.1	14526.6	14546.6	14523.3	17575.3	14523.1	14523.1	19139.7		721.48	14289.6	10607.1	11489.8	10607.1	10739.4	10607.1	10769.5	10607.1	10607.7	10613.5	10607.2	12456.4	10607.1	10607.1	13641.1
701.78	5132.58	5045.48	5045.48	5045.48	5045.48	5045.48	5045.48	5045.48	5045.48	5045.48	5045.48	5045.48	5045.48	5045.48	5045.48		721.28	20195.3	14503	15403.2	14503	14805.1	14503	14706	14503	14506.1	14528.6	14503.1	17663.7	14503	14503	19097.7		721.43	14306.4	10594.6	11405.9	10594.6	10706.5	10594.6	10740.9	10594.6	10595.1	10601.7	10594.7	12516.9	10594.6	10594.6	13594.2
701.68	5223.31	5044.77	5044.77	5044.77	5044.77	5044.77	5044.77	5044.77	5044.77	5044.77	5044.77	5044.77	5044.77	5044.77	5044.77		721.23	19873.1	14483	15317.8	14483	14746.1	14483	14665.9	14483	14485.7	14510.9	14483.1	17753.3	14483	14483	19064.8		721.38	14236.8	10582.2	11323.2	10582.2	10676.5	10582.2	10713.8	10582.2	10582.7	10590	10582.3	12578.6	10582.2	10582.2	13554
701.58	5200.76	5044	5044	5044	5044	5044	5044	5044	5044	5044	5044	5044	5044	5044	5044		721.18	19960.6	14463.1	15234.1	14463.1	14691.7	14463.1	14627.8	14463.1	14465.5	14493.5	14463.2	17843.7	14463.1	14463.1	19040.6		721.33	14064.2	10569.9	11242.6	10569.9	10649.1	10569.9	10688.2	10569.9	10570.3	10578.5	10570	12641.4	10569.9	10569.9	13520.6
701.48	5135.61	5043.1	5043.1	5043.1	5043.1	5043.1	5043.1	5043.1	5043.1	5043.1	5043.1	5043.1	5043.1	5043.1	5043.1		721.13	20047	14443.4	15152.4	14443.4	14641.3	14443.4	14591.4	14443.4	14445.5	14476.4	14443.4	17934.8	14443.4	14443.4	19025.1		721.28	14085.9	10557.7	11164.7	10557.7	10624	10557.7	10663.9	10557.7	10558.1	10567.2	10557.8	12705.2	10557.7	10557.7	13494.3
701.38	5160.12	5042.18	5042.18	5042.18	5042.18	5042.18	5042.18	5042.18	5042.18	5042.18	5042.18	5042.18	5042.18	5042.18	5042.18		721.08	19950.7	14423.7	15073.2	14423.7	14594.7	14423.7	14556.7	14423.7	14425.6	14459.6	14423.8	18026.5	14423.7	14423.7	19017.8		721.23	14048.9	10545.6	11090.1	10545.6	10600.8	10545.6	10640.8	10545.6	10546	10556	10545.7	12769.8	10545.6	10545.6	13475.2
701.28	5149.43	5041.31	5041.31	5041.31	5041.31	5041.31	5041.31	5041.31	5041.31	5041.31	5041.31	5041.31	5041.31	5041.31	5041.31		721.03	20017.9	14404.2	14996.9	14404.2	14551.6	14404.2	14523.5	14404.2	14405.8	14443.3	14404.3	18118.5	14404.2	14404.2	19018.4		721.18	14074.3	10533.6	11019.2	10533.6	10579.4	10533.6	10618.7	10533.6	10533.9	10545	10533.7	12835	10533.6	10533.6	13463.2
701.18	5183.33	5040.42	5040.42	5040.42	5040.42	5040.42	5040.42	5040.42	5040.42	5040.42	5040.42	5040.42	5040.42	5040.42	5040.42		720.98	19773.4	14384.9	14923.6	14384.9	14511.5	14384.9	14491.7	14384.9	14386.3	14427.3	14385	18210.6	14384.9	14384.9	19026.5		721.13	13933.7	10521.6	10952.3	10521.6	10559.5	10521.6	10597.7	10521.6	10521.9	10534.1	10521.7	12900.7	10521.6	10521.6	13458.2
701.08	5212.8	5039.41	5039.41	5039.41	5039.41	5039.41	5039.41	5039.41	5039.41	5039.41	5039.41	5039.41	5039.41	5039.41	5039.41		720.93	19603.8	14365.7	14853.5	14365.7	14474.2	14365.7	14461.3	14365.7	14367	14411.8	14365.8	18302.5	14365.7	14365.7	19041.6		721.08	13999.7	10509.7	10889.7	10509.7	10541	10509.7	10577.7	10509.7	10509.9	10523.4	10509.8	12966.8	10509.7	10509.7	13459.9
700.98	5216.23	5038.36	5038.36	5038.36	5038.36	5038.36	5038.36	5038.36	5038.36	5038.36	5038.36	5038.36	5038.36	5038.36	5038.36		720.88	19871.6	14346.6	14786.6	14346.6	14439.3	14346.6	14432	14346.6	14347.7	14396.6	14346.6	18393.9	14346.6	14346.6	19063.1		721.03	13987.9	10497.8	10831.2	10497.8	10523.5	10497.8	10558.4	10497.8	10498	10512.8	10497.9	13033.1	10497.8	10497.8	13467.9
700.88	5180.51	5037.41	5037.41	5037.41	5037.41	5037.41	5037.41	5037.41	5037.41	5037.41	5037.41	5037.41	5037.41	5037.41	5037.41		720.83	19723.3	14327.5	14723	14327.5	14406.5	14327.5	14403.7	14327.5	14328.5	14381.7	14327.6	18484.6	14327.5	14327.5	19090.4		720.98	13888.3	10486	10777	10486	10507	10486	10539.9	10486	10486.1	10502.3	10486	13099.3	10486	10486	13481.8
700.78	5074.47	5036.68	5036.68	5036.68	5036.68	5036.68	5036.68	5036.68	5036.68	5036.68	5036.68	5036.68	5036.68	5036.68	5036.68		720.78	19610	14308.6	14662.8	14308.6	14375.7	14308.6	14376.5	14308.6	14309.4	14367.3	14308.6	18574.3	14308.6	14308.6	19123.1		720.93	13941	10474.1	10726.8	10474.1	10491.2	10474.1	10522.1	10474.1	10474.2	10492	10474.1	13165.2	10474.1	10474.1	13501.1
700.68	5028.68	5036.09	5036.09	5036.09	5036.09	5036.09	5036.09	5036.09	5036.09	5036.09	5036.09	5036.09	5036.09	5036.09	5036.09		720.73	19464.4	14289.6	14605.7	14289.6	14346.6	14289.6	14350.1	14289.6	14290.3	14353.2	14289.7	18662.6	14289.6	14289.6	19160.5		720.88	13946.4	10462.1	10680.5	10462.1	10476.1	10462.1	10504.8	10462.1	10462.3	10481.7	10462.2	13230.7	10462.1	10462.1	13525.3
700.58	5103.02	5035.69	5035.69	5035.69	5035.69	5035.69	5035.69	5035.69	5035.69	5035.69	5035.69	5035.69	5035.69	5035.69	5035.69		720.68	19509.6	14270.8	14552	14270.8	14318.9	14270.8	14324.6	14270.8	14271.4	14339.7	14270.8	18749.4	14270.8	14270.8	19201.9		720.83	13942.3	10450.2	10637.9	10450.2	10461.4	10450.2	10488	10450.2	10450.3	10471.5	10450.2	13295.6	10450.2	10450.2	13553.8
700.48	5075.45	5035.51	5035.51	5035.51	5035.51	5035.51	5035.51	5035.51	5035.51	5035.51	5035.51	5035.51	5035.51	5035.51	5035.51		720.63	19451.8	14252	14501.2	14252	14292.6	14252	14299.8	14252	14252.6	14326.5	14252.1	18834.3	14252	14252	19246.9		720.78	13904.6	10438.2	10598.8	10438.2	10447.3	10438.2	10471.7	10438.2	10438.2	10461.4	10438.2	13359.6	10438.2	10438.2	13586.2
700.38	5028.76	5035.4	5035.4	5035.4	5035.4	5035.4	5035.4	5035.4	5035.4	5035.4	5035.4	5035.4	5035.4	5035.4	5035.4		720.58	19448.8	14233.2	14453.3	14233.2	14267.3	14233.2	14275.5	14233.2	14233.6	14313.7	14233.2	18916.9	14233.2	14233.2	19294.5		720.73	14044.1	10426.1	10562.9	10426.1	10433.4	10426.1	10455.8	10426.1	10426.2	10451.5	10426.1	13422.5	10426.1	10426.1	13621.7
700.28	5020.45	5035.25	5035.25	5035.25	5035.25	5035.25	5035.25	5035.25	5035.25	5035.25	5035.25	5035.25	5035.25	5035.25	5035.25		720.53	19652.8	14214.3	14408.1	14214.3	14242.9	14214.3	14251.8	14214.3	14214.7	14301.3	14214.3	18997	14214.3	14214.3	19344.3		720.68	14139.3	10414	10529.9	10414	10419.9	10414	10440.2	10414	10414.1	10441.7	10414	13484.2	10414	10414	13659.9
700.18	5056.39	5035.2	5035.2	5035.2	5035.2	5035.2	5035.2	5035.2	5035.2	5035.2	5035.2	5035.2	5035.2	5035.2	5035.2		720.48	19378.6	14195.5	14365.5	14195.5	14219.4	14195.5	14228.7	14195.5	14195.8	14289.4	14195.5	19074.4	14195.5	14195.5	19395.8		720.63	14101.2	10401.8	10499.6	10401.8	10406.5	10401.8	10424.9	10401.8	10401.9	10431.9	10401.8	13544.4	10401.8	10401.8	13700.1
																	720.43	19475.2	14176.6	14325.3	14176.6	14196.6	14176.6	14206	14176.6	14176.9	14277.9	14176.7	19148.6	14176.6	14176.6	19448.2		720.58	13886.7	10389.6	10471.6	10389.6	10393.3	10389.6	10410	10389.6	10389.6	10422.3	10389.6	13602.8	10389.6	10389.6	13741.8
																	720.38	19720.7	14157.6	14287.3	14157.6	14174.2	14157.6	14183.5	14157.6	14157.9	14266.8	14157.6	19219.2	14157.6	14157.6	19500.9		720.53	14007.7	10377.3	10445.9	10377.3	10380.3	10377.3	10395.3	10377.3	10377.4	10413	10377.3	13659.4	10377.3	10377.3	13784.6
																	720.33	19515.5	14138.5	14251.1	14138.5	14152.3	14138.5	14161.3	14138.5	14138.7	14256.2	14138.5	19286.1	14138.5	14138.5	19553.4		720.48	14038.8	10365.1	10422.1	10365.1	10367.4	10365.1	10380.9	10365.1	10365.1	10403.8	10365.1	13713.9	10365.1	10365.1	13827.9
																	720.28	19458.6	14119.3	14216.8	14119.3	14130.7	14119.3	14139.4	14119.3	14119.5	14246	14119.3	19349	14119.3	14119.3	19605.1		720.43	14162.6	10352.7	10400	10352.7	10354.6	10352.7	10366.6	10352.7	10352.8	10394.8	10352.7	13766.1	10352.7	10352.7	13871.1
																	720.23	19534.4	14099.9	14184.2	14099.9	14109.4	14099.9	14117.6	14099.9	14100.1	14236.4	14099.9	19407.6	14099.9	14099.9	19655.6		720.38	14030.7	10340.4	10379.3	10340.4	10341.8	10340.4	10352.5	10340.4	10340.4	10386	10340.4	13815.7	10340.4	10340.4	13913.9
																	720.18	19869.3	14080.6	14153.1	14080.6	14088.4	14080.6	14096.1	14080.6	14080.7	14227.3	14080.6	19461.6	14080.6	14080.6	19704.4		720.33	13737	10328	10359.9	10328	10329.1	10328	10338.6	10328	10328	10377.5	10328	13862.6	10328	10328	13955.9
																	720.13	19724.6	14061.1	14123.4	14061.1	14067.5	14061.1	14074.8	14061.1	14061.3	14218.8	14061.1	19510.9	14061.1	14061.1	19751		720.28	13882.3	10315.6	10341.8	10315.6	10316.5	10315.6	10325	10315.6	10315.7	10369.3	10315.7	13906.6	10315.6	10315.6	13996.6
																	720.08	19506.4	14041.6	14094.8	14041.6	14046.8	14041.6	14053.5	14041.6	14041.7	14211	14041.6	19555.1	14041.6	14041.6	19795.1		720.23	14077	10303.3	10324.5	10303.3	10304	10303.3	10311.4	10303.3	10303.3	10361.4	10303.3	13947.5	10303.3	10303.3	14035.7
																	720.03	19648.3	14022	14067.4	14022	14026.3	14022	14032.5	14022	14022.1	14203.9	14022	19594.1	14022	14022	19836.3		720.18	14084.6	10290.9	10308.1	10290.9	10291.4	10290.9	10298	10290.9	10290.9	10353.9	10290.9	13985.1	10290.9	10290.9	14072.9
																	719.98	19527.8	14002.4	14041	14002.4	14005.9	14002.4	14011.5	14002.4	14002.5	14197.5	14002.4	19627.7	14002.4	14002.4	19874.2		720.13	13931.4	10278.5	10292.4	10278.5	10278.9	10278.5	10284.7	10278.6	10278.6	10346.6	10278.5	14019.2	10278.5	10278.5	14107.8
																	719.93	19548.7	13982.6	14015.4	13982.6	13985.5	13982.6	13990.6	13982.7	13982.7	14191.8	13982.7	19655.6	13982.6	13982.6	19908.4		720.08	13898.7	10266.2	10277.3	10266.2	10266.5	10266.2	10271.6	10266.2	10266.2	10339.8	10266.2	14049.8	10266.2	10266.2	14140.2
																	719.88	19616.5	13962.8	13990.5	13962.8	13965.1	13962.8	13969.8	13962.8	13962.9	14186.9	13962.8	19677.7	13962.8	13962.8	19938.8		720.03	13806	10253.9	10262.7	10253.9	10254.1	10253.9	10258.5	10253.9	10253.9	10333.4	10253.9	14076.5	10253.9	10253.9	14169.8
																	719.83	19581.3	13943	13966.4	13943	13944.9	13943	13949.1	13943.1	13943.1	14183	13943.1	19694	13943	13943	19965.2		719.98	13923.2	10241.4	10248.5	10241.4	10241.6	10241.4	10245.5	10241.4	10241.4	10327.3	10241.4	14099.1	10241.4	10241.4	14196.3
																	719.78	19537.9	13923.3	13942.9	13923.3	13924.8	13923.3	13928.6	13923.3	13923.3	14180	13923.3	19704.2	13923.3	13923.3	19987.4		719.93	13920.2	10229	10234.6	10229	10229.1	10229	10232.5	10229	10229	10321.6	10229	14117.7	10229	10229	14219.6
																	719.73	19643.2	13903.4	13919.8	13903.4	13904.6	13903.4	13908	13903.5	13903.5	14178	13903.4	19708.3	13903.4	13903.4	20005.1		719.88	13904.8	10216.5	10220.9	10216.5	10216.6	10216.5	10219.6	10216.5	10216.5	10316.4	10216.5	14132.1	10216.5	10216.5	14239.6
																	719.68	19626.1	13883.5	13897.2	13883.5	13884.5	13883.5	13887.5	13883.6	13883.5	14176.9	13883.5	19706	13883.5	13883.5	20018.1		719.83	13945.6	10204.1	10207.6	10204.1	10204.2	10204.1	10206.8	10204.1	10204.1	10311.7	10204.1	14142.2	10204.1	10204.1	14256
																	719.63	19463.3	13863.5	13874.8	13863.5	13864.2	13863.5	13866.9	13863.5	13863.5	14176.8	13863.5	19697.3	13863.5	13863.5	20026.3		719.78	13914.3	10191.7	10194.4	10191.7	10191.8	10191.7	10194	10191.7	10191.7	10307.6	10191.7	14148	10191.7	10191.7	14268.9
																	719.58	19467.3	13843.3	13852.7	13843.3	13843.9	13843.3	13846.3	13843.3	13843.3	14177.7	13843.3	19682.2	13843.3	13843.3	20029.7		719.73	13805.2	10179.3	10181.4	10179.3	10179.3	10179.3	10181.3	10179.3	10179.3	10304	10179.3	14149.2	10179.3	10179.3	14278
																	719.53	19631.9	13823	13830.9	13823	13823.5	13823	13825.6	13823.1	13823.1	14179.7	13823	19660.6	13823	13823	20028.3		719.68	13911.9	10166.8	10168.4	10166.8	10166.8	10166.8	10168.5	10166.8	10166.8	10300.8	10166.8	14145.9	10166.8	10166.8	14283.3
																	719.48	19660.2	13802.8	13809.2	13802.8	13803.2	13802.8	13805	13802.9	13802.8	14182.9	13802.8	19632.7	13802.8	13802.8	20022		719.63	13834.1	10154.2	10155.5	10154.2	10154.2	10154.2	10155.7	10154.2	10154.2	10298.2	10154.2	14137.9	10154.2	10154.2	14284.8
																	719.43	19839.2	13782.5	13787.8	13782.5	13782.8	13782.5	13784.4	13782.6	13782.5	14187.4	13782.5	19598.5	13782.5	13782.5	20011		719.58	13714.1	10141.6	10142.6	10141.6	10141.6	10141.6	10142.9	10141.6	10141.6	10296.3	10141.6	14125.4	10141.6	10141.6	14282.4
																	719.38	19785.1	13762.1	13766.5	13762.1	13762.3	13762.1	13763.8	13762.2	13762.1	14193.1	13762.1	19557.9	13762.1	13762.1	19995.2		719.53	13938	10129	10129.7	10129	10129	10129	10130	10129	10129	10295	10129	14108.2	10129	10129	14276.1
																	719.33	19595.3	13741.7	13745.3	13741.7	13741.9	13741.7	13743.1	13741.8	13741.7	14200.2	13741.7	19511	13741.7	13741.7	19974.8		719.48	14012.2	10116.3	10116.9	10116.3	10116.3	10116.3	10117.2	10116.3	10116.3	10294.3	10116.3	14086.5	10116.3	10116.3	14266.1
																	719.28	19415.7	13721.3	13724.2	13721.3	13721.4	13721.3	13722.5	13721.4	13721.3	14208.7	13721.3	19458.1	13721.3	13721.3	19949.9		719.43	13982.2	10103.6	10104	10103.6	10103.6	10103.6	10104.4	10103.6	10103.6	10294.3	10103.6	14060.2	10103.6	10103.6	14252.3
																	719.23	19537	13700.9	13703.2	13700.9	13701	13700.9	13701.9	13701	13700.9	14218.6	13700.9	19399.2	13700.9	13700.9	19920.7		719.38	13904.5	10090.8	10091.1	10090.8	10090.8	10090.8	10091.5	10090.8	10090.8	10295.1	10090.8	14029.4	10090.8	10090.8	14234.8
																	719.18	19623.2	13680.4	13682.3	13680.4	13680.4	13680.4	13681.3	13680.5	13680.4	14230	13680.4	19334.4	13680.4	13680.4	19887.1		719.33	13886.2	10078	10078.3	10078	10078	10078	10078.6	10078.1	10078	10296.7	10078	13994.2	10078	10078	14213.8
																	719.13	19531.9	13659.8	13661.3	13659.8	13659.8	13659.8	13660.5	13660	13659.8	14242.8	13659.8	19263.9	13659.8	13659.8	19849.6		719.28	13958.4	10065.3	10065.4	10065.3	10065.3	10065.3	10065.8	10065.3	10065.3	10299.1	10065.3	13954.7	10065.3	10065.3	14189.3
																	719.08	19325.9	13639.2	13640.5	13639.2	13639.3	13639.2	13639.9	13639.5	13639.2	14257.4	13639.2	19187.9	13639.2	13639.2	19808.2		719.23	13984.4	10052.4	10052.5	10052.4	10052.4	10052.4	10052.8	10052.5	10052.4	10302.2	10052.4	13910.9	10052.4	10052.4	14161.5
																	719.03	19268.2	13618.7	13619.7	13618.7	13618.8	13618.7	13619.3	13619	13618.7	14273.6	13618.7	19106.6	13618.7	13618.7	19763.4		719.18	13895.9	10039.4	10039.5	10039.4	10039.4	10039.4	10039.8	10039.6	10039.4	10306.3	10039.4	13863	10039.4	10039.4	14130.4
																	718.98	19660.8	13598.2	13599	13598.2	13598.3	13598.2	13598.7	13598.6	13598.2	14291.5	13598.2	19020.3	13598.2	13598.2	19715.2		719.13	13604	10026.5	10026.6	10026.5	10026.5	10026.5	10026.8	10026.7	10026.5	10311.3	10026.5	13811.1	10026.5	10026.5	14096.4
																	718.93	19761.3	13577.7	13578.3	13577.7	13577.7	13577.7	13578.1	13578.1	13577.7	14311.1	13577.7	18929.1	13577.7	13577.7	19664		719.08	13825.8	10013.6	10013.7	10013.6	10013.6	10013.6	10013.9	10013.8	10013.6	10317.4	10013.6	13755.5	10013.6	10013.6	14059.7
																	718.88	19464.5	13557.1	13557.6	13557.1	13557.1	13557.1	13557.4	13557.5	13557.1	14332.4	13557.1	18833.1	13557.1	13557.1	19609.9		719.03	14040.6	10000.7	10000.8	10000.7	10000.7	10000.7	10000.9	10000.9	10000.7	10324.4	10000.7	13696.1	10000.7	10000.7	14020.3
																	718.83	19405.6	13536.4	13536.8	13536.4	13536.4	13536.4	13536.7	13536.9	13536.4	14355.6	13536.4	18732.8	13536.4	13536.4	19553.3		718.98	13898.7	9987.76	9987.79	9987.76	9987.76	9987.76	9987.95	9987.99	9987.76	10332.5	9987.76	13633.3	9987.76	9987.76	13978.5
																	718.78	19357.7	13515.7	13516	13515.7	13515.7	13515.7	13516	13516.3	13515.7	14380.5	13515.7	18628.4	13515.7	13515.7	19494.4		718.93	13848.4	9974.8	9974.82	9974.8	9974.8	9974.8	9974.96	9975.07	9974.8	10341.7	9974.8	13567.2	9974.8	9974.8	13934.5
																	718.73	19443.1	13495	13495.3	13495	13495	13495	13495.2	13495.7	13495	14407.3	13495	18520.1	13495	13495	19433.6		718.88	13750.3	9961.85	9961.86	9961.85	9961.85	9961.85	9961.98	9962.15	9961.85	10352	9961.85	13497.9	9961.85	9961.85	13888.5
																	718.68	19513.8	13474.3	13474.5	13474.3	13474.3	13474.3	13474.5	13475.1	13474.3	14436.1	13474.3	18408.3	13474.3	13474.3	19371.3		718.83	13890.3	9948.88	9948.89	9948.88	9948.88	9948.88	9948.99	9949.24	9948.88	10363.5	9948.88	13425.8	9948.88	9948.88	13840.8
																	718.63	19552.9	13453.8	13453.9	13453.8	13453.8	13453.8	13453.9	13454.7	13453.8	14466.9	13453.8	18293.4	13453.8	13453.8	19307.9		718.78	13851.5	9935.86	9935.86	9935.86	9935.86	9935.86	9935.95	9936.28	9935.86	10376.1	9935.86	13350.8	9935.86	9935.86	13791.6
																	718.58	19444.6	13433.3	13433.4	13433.3	13433.3	13433.3	13433.4	13434.4	13433.3	14499.9	13433.3	18175.6	13433.3	13433.3	19243.5		718.73	13875.3	9922.86	9922.87	9922.86	9922.86	9922.86	9922.94	9923.35	9922.86	10390.1	9922.86	13273.4	9922.86	9922.86	13741.2
																	718.53	19165.1	13412.9	13412.9	13412.9	13412.9	13412.9	13413	13414.1	13412.9	14534.8	13412.9	18055.1	13412.9	13412.9	19178.5		718.68	13819.8	9909.96	9909.96	9909.96	9909.96	9909.96	9910.03	9910.53	9909.96	10405.4	9909.96	13193.8	9909.96	9909.96	13689.8
																	718.48	18955.3	13392.4	13392.5	13392.4	13392.4	13392.4	13392.5	13393.9	13392.4	14571.7	13392.4	17932.3	13392.4	13392.4	19113.2		718.63	13784.7	9897.07	9897.08	9897.07	9897.07	9897.07	9897.13	9897.73	9897.07	10422	9897.07	13112.1	9897.07	9897.07	13637.8
																	718.43	18992.1	13372	13372.1	13372	13372	13372	13372.1	13373.7	13372	14610.7	13372	17807.3	13372	13372	19047.9		718.58	13710.4	9884.22	9884.22	9884.22	9884.22	9884.22	9884.27	9884.99	9884.22	10440	9884.22	13028.6	9884.22	9884.22	13585.2
																	718.38	19173.3	13351.6	13351.7	13351.6	13351.6	13351.6	13351.7	13353.5	13351.6	14651.7	13351.6	17680.6	13351.6	13351.6	18982.8		718.53	13561.5	9871.41	9871.41	9871.41	9871.41	9871.41	9871.45	9872.29	9871.41	10459.5	9871.41	12943.5	9871.41	9871.41	13532.5
																	718.33	19155.6	13331.3	13331.4	13331.3	13331.3	13331.3	13331.4	13333.5	13331.3	14694.9	13331.3	17552.5	13331.3	13331.3	18918.3		718.48	13562.3	9858.68	9858.68	9858.68	9858.68	9858.68	9858.71	9859.71	9858.68	10480.4	9858.68	12857	9858.68	9858.68	13479.8
																	718.28	19126.3	13311.1	13311.2	13311.1	13311.1	13311.1	13311.2	13313.7	13311.1	14740.1	13311.1	17423.2	13311.1	13311.1	18854.7		718.43	13690.3	9845.99	9845.99	9845.99	9845.99	9845.99	9846.02	9847.17	9845.99	10502.9	9845.99	12769.4	9845.99	9845.99	13427.4
																	718.23	19170.2	13291	13291.1	13291	13291	13291	13291.1	13293.9	13291	14787.5	13291	17293	13291	13291	18792.3		718.38	13591	9833.31	9833.31	9833.31	9833.31	9833.31	9833.34	9834.68	9833.31	10526.8	9833.31	12680.7	9833.31	9833.31	13375.5
																	718.18	19073.6	13271	13271	13271	13271	13271	13271	13274.3	13271	14836.8	13271	17162.1	13271	13271	18731.3		718.33	13465.2	9820.64	9820.64	9820.64	9820.64	9820.64	9820.66	9822.22	9820.64	10552.1	9820.64	12591.2	9820.64	9820.64	13324.3
																	718.13	18932.3	13250.8	13250.9	13250.8	13250.8	13250.8	13250.9	13254.6	13250.8	14888	13250.8	17030.7	13250.8	13250.8	18671.7		718.28	13423.5	9807.99	9807.99	9807.99	9807.99	9807.99	9808	9809.8	9807.99	10579	9807.99	12501.1	9807.99	9807.99	13274
																	718.08	18945.1	13230.7	13230.7	13230.7	13230.7	13230.7	13230.7	13235	13230.7	14941.2	13230.7	16899.1	13230.7	13230.7	18613.9		718.23	13585.1	9795.37	9795.37	9795.37	9795.37	9795.37	9795.38	9797.45	9795.37	10607.5	9795.37	12410.7	9795.37	9795.37	13224.9
																	718.03	18881.5	13210.6	13210.6	13210.6	13210.6	13210.6	13210.6	13215.5	13210.6	14996.2	13210.6	16767.5	13210.6	13210.6	18558.1		718.18	13672.4	9782.79	9782.79	9782.79	9782.79	9782.79	9782.8	9785.19	9782.79	10637.5	9782.79	12320	9782.79	9782.79	13177.1
																	717.98	18940.4	13190.6	13190.6	13190.6	13190.6	13190.6	13190.6	13196.1	13190.6	15053.1	13190.6	16636.3	13190.6	13190.6	18504.4		718.13	13685.3	9770.23	9770.23	9770.23	9770.23	9770.24	9770.24	9772.99	9770.23	10669	9770.23	12229.3	9770.23	9770.23	13130.9
																	717.93	18859.9	13170.5	13170.5	13170.5	13170.5	13170.5	13170.5	13176.8	13170.5	15111.8	13170.5	16505.6	13170.5	13170.5	18453.1		718.08	13573.3	9757.71	9757.71	9757.71	9757.71	9757.71	9757.72	9760.87	9757.71	10702.1	9757.71	12138.8	9757.71	9757.71	13086.4
																	717.88	18853.7	13150.5	13150.5	13150.5	13150.5	13150.5	13150.5	13157.6	13150.5	15172.1	13150.5	16375.5	13150.5	13150.5	18404.3		718.03	13447.7	9745.23	9745.23	9745.23	9745.23	9745.23	9745.24	9748.85	9745.23	10736.8	9745.23	12048.6	9745.23	9745.23	13043.8
																	717.83	18789.6	13130.4	13130.4	13130.4	13130.4	13130.4	13130.4	13138.6	13130.4	15234	13130.4	16246.4	13130.4	13130.4	18358.1		717.98	13267.7	9732.78	9732.78	9732.78	9732.78	9732.78	9732.79	9736.92	9732.78	10773.1	9732.78	11958.9	9732.78	9732.78	13003.3
																	717.78	18754.2	13110.4	13110.4	13110.4	13110.4	13110.4	13110.4	13119.6	13110.4	15297.5	13110.4	16118.3	13110.4	13110.4	18314.6		717.93	13335.6	9720.34	9720.34	9720.34	9720.34	9720.34	9720.34	9725.07	9720.34	10810.8	9720.34	11869.8	9720.34	9720.34	12965
																	717.73	18987.7	13090.4	13090.4	13090.4	13090.4	13090.4	13090.4	13100.8	13090.4	15362.4	13090.4	15991.5	13090.4	13090.4	18273.9		717.88	13438.3	9707.95	9707.95	9707.95	9707.95	9707.96	9707.96	9713.35	9707.95	10850.1	9707.95	11781.4	9707.95	9707.95	12929
																	717.68	18893.5	13070.3	13070.3	13070.3	13070.3	13070.3	13070.3	13082.1	13070.3	15428.5	13070.3	15866	13070.3	13070.3	18236		717.83	13307.3	9695.65	9695.65	9695.65	9695.65	9695.66	9695.66	9701.81	9695.65	10891	9695.65	11694	9695.65	9695.65	12895.5
																	717.63	18744.5	13050.3	13050.3	13050.3	13050.3	13050.3	13050.3	13063.6	13050.3	15495.9	13050.3	15742.1	13050.3	13050.3	18201		717.78	13203.6	9683.45	9683.45	9683.45	9683.45	9683.45	9683.45	9690.45	9683.45	10933.4	9683.45	11607.7	9683.45	9683.45	12864.6
																	717.58	18686.6	13030.4	13030.4	13030.4	13030.4	13030.4	13030.4	13045.4	13030.4	15564.5	13030.4	15620.1	13030.4	13030.4	18169.1		717.73	13263.7	9671.3	9671.3	9671.3	9671.3	9671.31	9671.3	9679.27	9671.3	10977.2	9671.3	11522.5	9671.3	9671.3	12836.4
																	717.53	18788.7	13010.6	13010.6	13010.6	13010.6	13010.6	13010.6	13027.5	13010.6	15634	13010.6	15499.9	13010.6	13010.6	18140.2		717.68	13250.1	9659.15	9659.15	9659.15	9659.15	9659.16	9659.15	9668.21	9659.15	11022.4	9659.15	11438.5	9659.15	9659.15	12810.9
																	717.48	18826.4	12990.8	12990.8	12990.8	12990.8	12990.8	12990.8	13009.9	12990.8	15704.4	12990.8	15381.7	12990.8	12990.8	18114.3		717.63	13204.1	9646.98	9646.98	9646.98	9646.98	9646.99	9646.98	9657.26	9646.98	11068.9	9646.98	11355.8	9646.98	9646.98	12788
																	717.43	18517.5	12971	12971	12971	12971	12971.1	12971	12992.4	12971	15775.3	12971	15265.5	12971	12971	18091.2		717.58	13208.1	9634.86	9634.86	9634.86	9634.86	9634.87	9634.86	9646.51	9634.86	11116.7	9634.86	11274.5	9634.86	9634.86	12768
																	717.38	18239.2	12951.3	12951.3	12951.3	12951.3	12951.4	12951.3	12975.4	12951.3	15846.8	12951.3	15151.5	12951.3	12951.3	18071		717.53	13207	9622.79	9622.79	9622.79	9622.79	9622.81	9622.79	9635.99	9622.79	11165.7	9622.79	11194.7	9622.79	9622.79	12750.8
																	717.33	18309	12931.7	12931.7	12931.7	12931.7	12931.7	12931.7	12958.7	12931.7	15918.7	12931.7	15039.7	12931.7	12931.7	18053.7		717.48	13325.8	9610.75	9610.75	9610.75	9610.75	9610.77	9610.75	9625.67	9610.75	11215.8	9610.75	11116.5	9610.75	9610.75	12736.5
																	717.28	18500	12912.2	12912.2	12912.2	12912.2	12912.2	12912.2	12942.4	12912.2	15990.6	12912.2	14930.3	12912.2	12912.2	18039.1		717.43	13243.8	9598.71	9598.71	9598.71	9598.71	9598.73	9598.71	9615.56	9598.71	11267	9598.71	11039.8	9598.71	9598.71	12724.9
																	717.23	18564.9	12892.7	12892.7	12892.7	12892.7	12892.7	12892.7	12926.6	12892.7	16062.6	12892.7	14823.3	12892.7	12892.7	18027.1		717.38	12997.9	9586.64	9586.64	9586.64	9586.64	9586.66	9586.64	9605.66	9586.64	11319.1	9586.64	10964.7	9586.64	9586.64	12716.2
																	717.18	18480	12873.3	12873.3	12873.3	12873.3	12873.3	12873.3	12911.2	12873.3	16134.3	12873.3	14718.7	12873.3	12873.3	18017.7		717.33	13103.7	9574.58	9574.58	9574.58	9574.58	9574.61	9574.58	9596.02	9574.58	11372	9574.58	10891.3	9574.58	9574.58	12710.2
																	717.13	18347.1	12854	12854	12854	12854	12854	12854	12896.4	12854	16205.5	12854	14616.6	12854	12854	18010.6		717.28	13081	9562.54	9562.54	9562.54	9562.54	9562.58	9562.54	9586.68	9562.54	11425.7	9562.54	10819.6	9562.54	9562.54	12706.9
																	717.08	18254.3	12834.7	12834.7	12834.7	12834.7	12834.8	12834.7	12882.1	12834.7	16276.1	12834.7	14517	12834.7	12834.7	18005.8		717.23	13099.4	9550.5	9550.5	9550.5	9550.5	9550.55	9550.5	9577.65	9550.5	11480	9550.5	10749.6	9550.5	9550.5	12706.3
																	717.03	18307.3	12815.5	12815.5	12815.5	12815.5	12815.5	12815.5	12868.3	12815.5	16345.7	12815.5	14419.8	12815.5	12815.5	18003		717.18	13218.7	9538.45	9538.45	9538.45	9538.45	9538.5	9538.45	9568.95	9538.45	11534.8	9538.45	10681.4	9538.45	9538.45	12708.2
																	716.98	18258.3	12796.1	12796.1	12796.1	12796.1	12796.2	12796.1	12855.1	12796.1	16414.1	12796.1	14325	12796.1	12796.1	18002		717.13	13089.9	9526.42	9526.42	9526.42	9526.42	9526.49	9526.42	9560.65	9526.42	11590	9526.42	10614.9	9526.42	9526.42	12712.7
																	716.93	18221	12776.9	12776.9	12776.9	12776.9	12777	12776.9	12842.5	12776.9	16481.1	12776.9	14232.7	12776.9	12776.9	18002.7		717.08	13001.4	9514.44	9514.44	9514.44	9514.44	9514.52	9514.44	9552.8	9514.44	11645.4	9514.44	10550.3	9514.44	9514.44	12719.7
																	716.88	18052.6	12757.7	12757.7	12757.7	12757.7	12757.9	12757.7	12830.7	12757.7	16546.5	12757.7	14143	12757.7	12757.7	18004.9		717.03	13069.1	9502.44	9502.44	9502.44	9502.44	9502.54	9502.44	9545.39	9502.44	11701	9502.44	10487.4	9502.44	9502.44	12729
																	716.83	18174.1	12738.5	12738.5	12738.5	12738.5	12738.7	12738.5	12819.7	12738.5	16610	12738.5	14055.7	12738.5	12738.5	18008.5		716.98	13146.6	9490.47	9490.47	9490.47	9490.47	9490.58	9490.47	9538.49	9490.47	11756.5	9490.47	10426.3	9490.47	9490.47	12740.5
																	716.78	18239.1	12719.4	12719.4	12719.4	12719.4	12719.6	12719.4	12809.4	12719.4	16671.4	12719.4	13970.8	12719.4	12719.4	18013.1		716.93	13078.1	9478.47	9478.47	9478.47	9478.47	9478.6	9478.47	9532.11	9478.47	11811.8	9478.47	10366.9	9478.47	9478.47	12754
																	716.73	18097.3	12700.1	12700.1	12700.1	12700.1	12700.4	12700.1	12800	12700.1	16730.3	12700.1	13888.4	12700.1	12700.1	18018.6		716.88	12974.5	9466.43	9466.43	9466.43	9466.43	9466.59	9466.43	9526.28	9466.43	11866.7	9466.43	10309.3	9466.43	9466.43	12769.5
																	716.68	18085.4	12680.9	12680.9	12680.9	12680.9	12681.2	12680.9	12791.5	12680.9	16786.6	12680.9	13808.3	12680.9	12680.9	18024.9		716.83	12914.6	9454.41	9454.41	9454.41	9454.41	9454.6	9454.41	9521.11	9454.41	11921	9454.41	10253.4	9454.41	9454.41	12786.9
																	716.63	18230.9	12661.6	12661.6	12661.6	12661.6	12662	12661.6	12784.1	12661.6	16840.1	12661.6	13730.5	12661.6	12661.6	18031.7		716.78	12890.7	9442.39	9442.39	9442.39	9442.39	9442.62	9442.39	9516.63	9442.39	11974.6	9442.39	10199.2	9442.39	9442.39	12805.9
																	716.58	18227.6	12642.4	12642.4	12642.4	12642.4	12642.8	12642.4	12777.8	12642.4	16890.5	12642.4	13655.1	12642.4	12642.4	18038.9		716.73	13049.7	9430.34	9430.34	9430.34	9430.34	9430.61	9430.34	9512.89	9430.34	12027.3	9430.34	10146.6	9430.34	9430.34	12826.5
																	716.53	18149.8	12623.2	12623.2	12623.2	12623.2	12623.7	12623.2	12772.7	12623.2	16937.6	12623.2	13581.9	12623.2	12623.2	18046.2		716.68	13116.8	9418.26	9418.26	9418.26	9418.26	9418.58	9418.26	9509.95	9418.26	12079	9418.26	10095.7	9418.26	9418.26	12848.4
																	716.48	18172.7	12603.9	12603.9	12603.9	12603.9	12604.5	12603.9	12768.8	12603.9	16981.2	12603.9	13510.9	12603.9	12603.9	18053.6		716.63	13013.6	9406.16	9406.16	9406.16	9406.16	9406.54	9406.16	9507.87	9406.16	12129.3	9406.16	10046.4	9406.16	9406.16	12871.6
																	716.43	18100.1	12584.6	12584.6	12584.6	12584.6	12585.2	12584.6	12766.3	12584.6	17020.9	12584.6	13442.1	12584.6	12584.6	18060.8		716.58	12988.7	9394.01	9394.01	9394.01	9394.01	9394.46	9394.01	9506.71	9394.01	12178.1	9394.01	9998.66	9394.01	9394.01	12895.9
																	716.38	17886.6	12565.2	12565.2	12565.2	12565.2	12566	12565.2	12765.3	12565.2	17056.7	12565.2	13375.3	12565.2	12565.2	18067.6		716.53	12973.8	9381.75	9381.75	9381.75	9381.75	9382.27	9381.75	9506.49	9381.75	12225.2	9381.75	9952.35	9381.75	9381.75	12921.1
																	716.33	17876.1	12545.8	12545.8	12545.8	12545.8	12546.7	12545.8	12765.9	12545.8	17088.3	12545.8	13310.7	12545.8	12545.8	18074.1		716.48	13037.1	9369.4	9369.4	9369.4	9369.4	9370.01	9369.4	9507.3	9369.4	12270.4	9369.4	9907.47	9369.4	9369.4	12947
																	716.28	18191.6	12526.4	12526.4	12526.4	12526.4	12527.5	12526.4	12768.2	12526.4	17115.7	12526.4	13248	12526.4	12526.4	18080.1		716.43	13117.4	9357	9357	9357	9357	9357.73	9357	9509.27	9357	12313.6	9357	9864.04	9357	9357	12973.6
																	716.23	18240.7	12507	12507	12507	12507	12508.2	12507	12772.4	12507	17138.5	12507	13187.3	12507	12507	18085.4		716.38	13143.5	9344.55	9344.55	9344.55	9344.55	9345.4	9344.55	9512.49	9344.55	12354.5	9344.55	9821.99	9344.55	9344.55	13000.7
																	716.18	18056.7	12487.4	12487.4	12487.4	12487.4	12488.8	12487.4	12778.4	12487.4	17156.6	12487.4	13128.4	12487.4	12487.4	18089.9		716.33	13268.3	9332.01	9332.01	9332.01	9332.01	9333.01	9332.01	9517.03	9332.01	12392.9	9332.01	9781.26	9332.01	9332.01	13028.2
																	716.13	17863.1	12467.8	12467.8	12467.8	12467.8	12469.5	12467.8	12786.5	12467.8	17169.9	12467.8	13071.3	12467.8	12467.8	18093.7		716.28	13130.3	9319.38	9319.38	9319.38	9319.38	9320.55	9319.38	9522.98	9319.38	12428.8	9319.38	9741.81	9319.38	9319.38	13056
																	716.08	18005.4	12448.2	12448.2	12448.2	12448.2	12450.1	12448.2	12796.9	12448.2	17178.3	12448.2	13016	12448.2	12448.2	18096.8		716.23	12925.3	9306.67	9306.67	9306.67	9306.67	9308.04	9306.67	9530.44	9306.67	12461.9	9306.67	9703.58	9306.67	9306.67	13083.9
																	716.03	18298.2	12428.4	12428.4	12428.4	12428.4	12430.7	12428.4	12809.6	12428.4	17181.6	12428.4	12962.3	12428.4	12428.4	18098.9		716.18	13149.8	9293.87	9293.87	9293.87	9293.87	9295.47	9293.87	9539.52	9293.87	12492	9293.87	9666.55	9293.87	9293.87	13111.9
																	715.98	18423	12408.5	12408.5	12408.5	12408.5	12411.1	12408.5	12824.7	12408.5	17179.6	12408.5	12910.1	12408.5	12408.5	18100.1		716.13	13303.6	9281.03	9281.03	9281.03	9281.03	9282.9	9281.03	9550.39	9281.03	12519	9281.03	9630.71	9281.03	9281.03	13140
																	715.93	18035.1	12388.5	12388.5	12388.5	12388.5	12391.5	12388.5	12842.4	12388.5	17172.5	12388.5	12859.6	12388.5	12388.5	18100.6		716.08	13207.3	9268.15	9268.15	9268.15	9268.15	9270.33	9268.15	9563.16	9268.15	12542.9	9268.15	9596.03	9268.15	9268.15	13168
																	715.88	17992.8	12368.4	12368.4	12368.4	12368.4	12372	12368.4	12863	12368.4	17160.1	12368.4	12810.5	12368.4	12368.4	18100.3		716.03	13205.2	9255.26	9255.26	9255.26	9255.26	9257.8	9255.26	9577.98	9255.26	12563.5	9255.26	9562.47	9255.26	9255.26	13195.9
																	715.83	18206.2	12348.2	12348.2	12348.2	12348.2	12352.3	12348.2	12886.5	12348.2	17142.4	12348.2	12762.8	12348.2	12348.2	18099.4		715.98	13166.9	9242.4	9242.4	9242.4	9242.4	9245.35	9242.4	9595	9242.4	12580.6	9242.4	9530.04	9242.4	9242.4	13223.8
																	715.78	18263.4	12327.9	12327.9	12327.9	12327.9	12332.6	12327.9	12913.2	12327.9	17119.4	12327.9	12716.4	12327.9	12327.9	18097.9		715.93	13048.3	9229.5	9229.5	9229.5	9229.5	9232.92	9229.5	9614.29	9229.5	12594.2	9229.5	9498.64	9229.5	9229.5	13251.6
																	715.73	18156.8	12307.4	12307.4	12307.4	12307.4	12312.9	12307.4	12943.1	12307.4	17091	12307.4	12671.2	12307.4	12307.4	18096		715.88	13121.2	9216.48	9216.48	9216.48	9216.48	9220.45	9216.48	9635.9	9216.48	12604	9216.48	9468.13	9216.48	9216.48	13279.1
																	715.68	18329.7	12286.8	12286.8	12286.8	12286.8	12293.2	12286.8	12976.5	12286.8	17057.3	12286.8	12627.4	12286.8	12286.8	18093.9		715.83	13071.9	9203.42	9203.42	9203.42	9203.42	9208.02	9203.42	9660.03	9203.42	12610.1	9203.42	9438.56	9203.42	9203.42	13306.4
																	715.63	18338.7	12266.2	12266.2	12266.2	12266.2	12273.5	12266.2	13013.6	12266.2	17018.5	12266.2	12584.7	12266.2	12266.2	18091.7		715.78	13013.6	9190.32	9190.32	9190.32	9190.32	9195.64	9190.32	9686.8	9190.32	12612.3	9190.32	9409.87	9190.32	9190.32	13333.7
																	715.58	18157	12245.5	12245.5	12245.5	12245.5	12253.9	12245.5	13054.6	12245.5	16974.4	12245.5	12543.2	12245.5	12245.5	18089.8		715.73	13165.6	9177.13	9177.13	9177.13	9177.13	9183.28	9177.13	9716.32	9177.13	12610.6	9177.13	9382	9177.13	9177.13	13360.8
																	715.53	18305.8	12224.6	12224.6	12224.6	12224.6	12234.3	12224.6	13099.5	12224.6	16925.3	12224.6	12502.7	12224.6	12224.6	18088.1		715.68	13208.6	9163.88	9163.88	9163.88	9163.88	9170.98	9163.88	9748.73	9163.88	12604.9	9163.88	9354.91	9163.88	9163.88	13387.9
																	715.48	18430.7	12203.6	12203.6	12203.6	12203.6	12214.8	12203.6	13148.8	12203.6	16871.2	12203.6	12463.2	12203.6	12203.6	18087.2		715.63	13201.5	9150.54	9150.54	9150.54	9150.54	9158.72	9150.54	9784.12	9150.54	12595.2	9150.54	9328.54	9150.54	9150.54	13414.9
																	715.43	18344.3	12182.6	12182.6	12182.6	12182.6	12195.4	12182.6	13202.4	12182.6	16812.3	12182.6	12424.7	12182.6	12182.6	18087.2		715.58	13326.9	9137.05	9137.05	9137.05	9137.05	9146.46	9137.05	9822.57	9137.05	12581.3	9137.05	9302.8	9137.05	9137.05	13442
																	715.38	18292.5	12161.3	12161.3	12161.3	12161.3	12176.1	12161.3	13260.5	12161.3	16748.6	12161.3	12387.1	12161.3	12161.3	18088.3		715.53	13362.6	9123.4	9123.4	9123.4	9123.4	9134.22	9123.4	9864.18	9123.4	12563.4	9123.4	9277.64	9123.4	9123.4	13469.3
																	715.33	18378.2	12139.9	12139.9	12139.9	12139.9	12156.9	12139.9	13323.3	12139.9	16680.3	12139.9	12350.3	12139.9	12139.9	18091		715.48	13339.4	9109.59	9109.59	9109.59	9109.59	9122.02	9109.59	9909.09	9109.59	12541.4	9109.59	9253.03	9109.59	9109.59	13496.7
																	715.28	18208.8	12118.5	12118.5	12118.5	12118.5	12137.8	12118.5	13391.1	12118.5	16607.6	12118.5	12314.4	12118.5	12118.5	18095.5		715.43	13372.1	9095.62	9095.62	9095.62	9095.62	9109.88	9095.62	9957.38	9095.62	12515.3	9095.62	9228.92	9095.62	9095.62	13524.6
																	715.23	18290.4	12096.8	12096.8	12096.8	12096.8	12119	12096.8	13463.8	12096.8	16530.7	12096.8	12279.1	12096.8	12096.8	18102		715.38	13498.3	9081.53	9081.53	9081.53	9081.53	9097.86	9081.53	10009.2	9081.53	12485.3	9081.53	9205.32	9081.53	9081.53	13553.1
																	715.18	18715	12075	12075	12075	12075	12100.3	12075	13541.7	12075	16449.6	12075	12244.5	12075	12075	18111		715.33	13568.4	9067.29	9067.29	9067.29	9067.29	9085.97	9067.29	10064.6	9067.29	12451.3	9067.29	9182.18	9067.29	9067.29	13582.2
																	715.13	18585.6	12053	12053	12053	12053	12081.8	12053	13624.8	12053	16364.6	12053	12210.5	12053	12053	18122.7		715.28	13531	9052.87	9052.87	9052.87	9052.87	9074.21	9052.87	10123.7	9052.87	12413.4	9052.87	9159.42	9052.87	9052.87	13612.1
																	715.08	18397.7	12030.8	12030.8	12030.8	12030.8	12063.6	12030.8	13713.3	12030.8	16275.9	12030.8	12177.1	12030.8	12030.8	18137.6		715.23	13479.1	9038.26	9038.26	9038.26	9038.26	9062.61	9038.26	10186.5	9038.26	12371.7	9038.26	9137.01	9038.26	9038.26	13643
																	715.03	18622.5	12008.3	12008.3	12008.3	12008.3	12045.6	12008.3	13807.3	12008.3	16183.6	12008.3	12144.1	12008.3	12008.3	18155.7		715.18	13496.9	9023.51	9023.51	9023.51	9023.51	9051.25	9023.51	10253.1	9023.51	12326.3	9023.51	9114.97	9023.51	9023.51	13675.1
																	714.98	18783.2	11985.6	11985.6	11985.6	11985.6	12027.9	11985.6	13906.8	11985.6	16088.1	11985.6	12111.5	11985.6	11985.6	18177.6		715.13	13619.8	9008.59	9008.59	9008.59	9008.59	9040.17	9008.59	10323.5	9008.59	12277.4	9008.59	9093.25	9008.59	9008.59	13708.6
																	714.93	18878.4	11962.5	11962.5	11962.5	11962.5	12010.6	11962.5	14011.9	11962.5	15989.4	11962.5	12079.3	11962.5	11962.5	18203.6		715.08	13757.6	8993.5	8993.5	8993.5	8993.5	9029.4	8993.5	10397.8	8993.5	12225	8993.5	9071.81	8993.5	8993.5	13743.5
																	714.88	18899.2	11939.3	11939.3	11939.3	11939.3	11993.8	11939.3	14122.6	11939.3	15887.8	11939.3	12047.4	11939.3	11939.3	18233.8		715.03	13900.9	8978.32	8978.32	8978.32	8978.32	9019.08	8978.32	10476	8978.32	12169.4	8978.32	9050.7	8978.32	8978.32	13780.2
																	714.83	18953.1	11915.8	11915.8	11915.8	11915.8	11977.5	11915.8	14239	11915.8	15783.7	11915.8	12015.9	11915.8	11915.8	18268.8		714.98	13775.2	8963.05	8963.05	8963.05	8963.05	9009.27	8963.05	10558	8963.05	12110.8	8963.05	9029.91	8963.05	8963.05	13818.8
																	714.78	19093	11892	11892	11892	11892	11961.8	11892	14361.2	11892	15677.2	11892	11984.7	11892	11892	18308.7		714.93	13781.3	8947.63	8947.63	8947.63	8947.63	8999.97	8947.63	10643.9	8947.63	12049.1	8947.63	9009.34	8947.63	8947.63	13859.5
																	714.73	19002.2	11868	11868	11868	11868	11946.8	11868	14488.9	11868	15568.5	11868	11953.7	11868	11868	18353.8		714.88	13896.2	8932.05	8932.05	8932.05	8932.05	8991.26	8932.05	10733.5	8932.05	11984.6	8932.05	8988.99	8932.05	8932.05	13902.2
																	714.68	18987.4	11843.7	11843.7	11843.7	11843.7	11932.5	11843.7	14622.2	11843.7	15457.9	11843.7	11922.9	11843.7	11843.7	18404.4		714.83	13693.1	8916.32	8916.32	8916.32	8916.32	8983.19	8916.32	10826.8	8916.32	11917.4	8916.32	8968.8	8916.32	8916.32	13947.2
																	714.63	19293.9	11819.2	11819.2	11819.2	11819.2	11919.2	11819.2	14761	11819.2	15345.6	11819.2	11892.3	11819.2	11819.2	18460.7		714.78	13768.1	8900.42	8900.42	8900.42	8900.42	8975.88	8900.42	10923.5	8900.42	11847.8	8900.42	8948.78	8900.42	8900.42	13994.6
																	714.58	19310.9	11794.4	11794.4	11794.4	11794.4	11906.9	11794.4	14905.2	11794.4	15231.9	11794.4	11861.8	11794.4	11794.4	18522.8		714.73	13948.4	8884.36	8884.36	8884.36	8884.36	8969.38	8884.36	11023.5	8884.36	11775.8	8884.36	8928.88	8884.36	8884.36	14044.5
																	714.53	19237.8	11769.3	11769.3	11769.3	11769.3	11895.8	11769.3	15054.6	11769.3	15117	11769.3	11831.6	11769.3	11769.3	18591		714.68	13887.1	8868.15	8868.15	8868.15	8868.15	8963.83	8868.15	11126.6	8868.15	11701.8	8868.15	8909.11	8868.15	8868.15	14096.9
																	714.48	19235.4	11744	11744	11744	11744	11886	11744	15209.1	11744	15001.1	11744	11801.4	11744	11744	18665.5		714.63	13975.3	8851.77	8851.77	8851.77	8851.77	8959.32	8851.77	11232.7	8851.77	11625.7	8851.77	8889.44	8851.77	8851.77	14151.9
																	714.43	19488.3	11718.5	11718.5	11718.5	11718.5	11877.7	11718.5	15368.2	11718.5	14884.4	11718.5	11771.4	11718.5	11718.5	18746.1		714.58	14049	8835.23	8835.23	8835.23	8835.23	8955.95	8835.23	11341.4	8835.23	11548	8835.23	8869.84	8835.23	8835.23	14209.5
																	714.38	19591	11692.7	11692.7	11692.7	11692.7	11870.9	11692.7	15531.8	11692.7	14767.2	11692.7	11741.4	11692.7	11692.7	18833.1		714.53	14263.8	8818.52	8818.52	8818.52	8818.52	8953.87	8818.52	11452.5	8818.52	11468.6	8818.52	8850.3	8818.52	8818.52	14269.7
																	714.33	19495.2	11666.5	11666.5	11666.5	11666.5	11865.8	11666.5	15699.3	11666.5	14649.5	11666.5	11711.3	11666.5	11666.5	18926.3		714.48	14272.8	8801.58	8801.58	8801.58	8801.58	8953.13	8801.58	11565.5	8801.58	11387.8	8801.58	8830.74	8801.58	8801.58	14332.4
																	714.28	19572.5	11640	11640	11640.1	11640	11862.5	11640	15870.5	11640	14531.5	11640	11681.2	11640	11640	19025.7		714.43	14254.8	8784.4	8784.4	8784.4	8784.4	8953.88	8784.4	11680	8784.4	11305.7	8784.4	8811.15	8784.4	8784.4	14397.5
																	714.23	19774.8	11613.2	11613.2	11613.3	11613.2	11861.4	11613.2	16044.9	11613.2	14413.6	11613.2	11651.1	11613.2	11613.2	19131.3		714.38	14260.5	8767.01	8767.01	8767.01	8767.01	8956.29	8767.01	11795.8	8767.01	11222.5	8767.01	8791.52	8767.01	8767.01	14465.1
																	714.18	19761.6	11586.1	11586.1	11586.1	11586.1	11862.6	11586.1	16222	11586.1	14295.7	11586.1	11620.8	11586.1	11586.1	19242.8		714.33	14354.1	8749.36	8749.36	8749.36	8749.36	8960.49	8749.36	11912.2	8749.36	11138.4	8749.36	8771.81	8749.36	8749.36	14534.8
																	714.13	20045.6	11558.5	11558.5	11558.6	11558.5	11866.2	11558.5	16401.2	11558.5	14178	11558.5	11590.4	11558.5	11558.5	19360.2		714.28	14429.2	8731.51	8731.51	8731.51	8731.51	8966.72	8731.51	12028.9	8731.51	11053.6	8731.51	8752.06	8731.51	8731.51	14606.8
																	714.08	20224.5	11530.6	11530.6	11530.7	11530.6	11872.5	11530.6	16581.9	11530.6	14060.8	11530.6	11559.9	11530.6	11530.6	19483.3		714.23	14474.4	8713.44	8713.44	8713.44	8713.44	8975.14	8713.44	12145.4	8713.44	10968.2	8713.44	8732.24	8713.44	8713.44	14680.6
																	714.03	20140.8	11502.4	11502.4	11502.5	11502.4	11881.9	11502.4	16763.7	11502.4	13944.2	11502.4	11529.2	11502.4	11502.4	19611.8		714.18	14617.8	8695.16	8695.16	8695.17	8695.16	8985.95	8695.16	12261.1	8695.16	10882.4	8695.16	8712.34	8695.16	8695.16	14756.3
																	713.98	20302.4	11473.7	11473.7	11473.8	11473.7	11894.4	11473.7	16945.6	11473.7	13828.2	11473.7	11498.3	11473.7	11473.7	19745.4		714.13	14681.9	8676.69	8676.69	8676.69	8676.69	8999.4	8676.69	12375.5	8676.69	10796.4	8676.69	8692.39	8676.69	8676.69	14833.6
																	713.93	20471.5	11444.6	11444.6	11444.7	11444.6	11910.3	11444.6	17127	11444.6	13712.9	11444.6	11467.1	11444.6	11444.6	19883.6		714.08	14550.4	8658.02	8658.02	8658.02	8658.02	9015.68	8658.02	12488	8658.02	10710.3	8658.02	8672.35	8658.02	8658.02	14912.2
																	713.88	20396.1	11414.9	11414.9	11415.1	11414.9	11930	11414.9	17307.1	11414.9	13598.4	11414.9	11435.5	11414.9	11414.9	20026.2		714.03	14734.7	8639.16	8639.16	8639.16	8639.16	9035.05	8639.16	12598	8639.16	10624.2	8639.16	8652.22	8639.16	8639.16	14992
																	713.83	20520.8	11384.8	11384.8	11385	11384.8	11953.6	11384.8	17485	11384.8	13484.8	11384.8	11403.6	11384.8	11384.8	20172.8		713.98	14876.2	8620.09	8620.09	8620.09	8620.09	9057.73	8620.09	12704.8	8620.09	10538.4	8620.09	8632	8620.09	8620.09	15072.6
																	713.78	20850.7	11354.2	11354.2	11354.5	11354.2	11981.6	11354.2	17660.1	11354.2	13372.3	11354.2	11371.4	11354.2	11354.2	20322.9		713.93	14826.7	8600.82	8600.82	8600.83	8600.82	9083.99	8600.82	12807.8	8600.82	10452.9	8600.82	8611.68	8600.82	8600.82	15153.9
																	713.73	21057	11323.2	11323.2	11323.6	11323.2	12014.4	11323.2	17831.4	11323.2	13261	11323.2	11338.9	11323.2	11323.2	20476.3		713.88	14834.8	8581.34	8581.34	8581.34	8581.34	9114.07	8581.34	12906.4	8581.34	10367.8	8581.34	8591.22	8581.34	8581.34	15235.5
																	713.68	21293.6	11291.8	11291.8	11292.2	11291.8	12052.2	11291.8	17998.2	11291.8	13151	11291.8	11306.1	11291.8	11291.8	20632.4		713.83	14820.4	8561.64	8561.64	8561.64	8561.64	9148.25	8561.64	12999.9	8561.64	10283.2	8561.64	8570.63	8561.64	8561.64	15317.1
																	713.63	21289.1	11259.9	11259.9	11260.4	11259.9	12095.4	11259.9	18159.4	11259.9	13042.2	11259.9	11272.9	11259.9	11259.9	20790.8		713.78	14926	8541.74	8541.74	8541.75	8541.74	9186.85	8541.74	13087.8	8541.74	10199.3	8541.74	8549.92	8541.74	8541.74	15398.7
																	713.58	21349.9	11227.5	11227.5	11228.2	11227.5	12144.5	11227.5	18314.2	11227.5	12934.8	11227.5	11239.4	11227.5	11227.5	20951		713.73	15018	8521.62	8521.62	8521.63	8521.62	9230.1	8521.62	13169.3	8521.62	10116.2	8521.62	8529.05	8521.62	8521.62	15479.7
																	713.53	21362.7	11194.8	11194.8	11195.5	11194.8	12199.7	11194.8	18461.8	11194.8	12828.8	11194.8	11205.6	11194.8	11194.8	21112.5		713.68	15105.5	8501.29	8501.29	8501.31	8501.29	9278.35	8501.29	13243.8	8501.29	10033.8	8501.29	8508.04	8501.29	8501.29	15560.2
																	713.48	21611.7	11161.5	11161.5	11162.5	11161.5	12261.5	11161.5	18601.2	11161.5	12724.3	11161.5	11171.4	11161.5	11161.5	21274.9		713.63	15268.8	8480.8	8480.8	8480.82	8480.8	9331.92	8480.8	13311	8480.8	9952.47	8480.8	8486.92	8480.8	8480.8	15639.9
																	713.43	21678.7	11127.8	11127.8	11129.1	11127.8	12330.4	11127.8	18731.6	11127.8	12621.3	11127.8	11136.8	11127.8	11127.8	21437.8		713.58	15201.3	8460.09	8460.09	8460.12	8460.09	9391.1	8460.09	13370	8460.09	9872.06	8460.09	8465.64	8460.09	8460.09	15718.6
																	713.38	21705	11093.7	11093.7	11095.3	11093.7	12406.6	11093.7	18852.1	11093.7	12519.8	11093.7	11101.9	11093.7	11093.7	21600.8		713.53	15244.3	8439.11	8439.11	8439.16	8439.11	9456.14	8439.11	13420.5	8439.11	9792.66	8439.11	8444.15	8439.11	8439.11	15796.2
																	713.33	21722.9	11059.2	11059.2	11061.1	11059.2	12490.7	11059.2	18961.9	11059.2	12419.9	11059.2	11066.6	11059.2	11059.2	21763.5		713.48	15311.8	8417.8	8417.8	8417.86	8417.8	9527.28	8417.8	13461.8	8417.8	9714.23	8417.8	8422.36	8417.8	8417.8	15872.4
																	713.28	21897.1	11024.3	11024.3	11026.7	11024.3	12583	11024.3	19060.2	11024.3	12321.7	11024.3	11031	11024.3	11024.3	21925.6		713.43	15337.5	8396.14	8396.14	8396.22	8396.14	9604.83	8396.14	13493.6	8396.14	9636.8	8396.14	8400.27	8396.14	8396.14	15947.2
																	713.23	22155.5	10988.9	10988.9	10992	10988.9	12684	10988.9	19146.4	10988.9	12225	10988.9	10995.1	10988.9	10988.9	22086.7		713.38	15427.6	8374.17	8374.17	8374.27	8374.17	9689.12	8374.17	13515.5	8374.17	9560.47	8374.17	8377.9	8374.17	8374.17	16020.6
																	713.18	22280.1	10953.2	10953.2	10956.9	10953.2	12794	10953.2	19219.5	10953.2	12129.9	10953.2	10958.7	10953.2	10953.2	22246.5		713.33	15638.1	8351.93	8351.93	8352.07	8351.93	9780.52	8351.93	13527.3	8351.93	9485.33	8351.93	8355.3	8351.93	8351.93	16092.8
																	713.13	22424.7	10917	10917	10921.7	10917	12913.5	10917	19279.2	10917	12036.5	10917	10922	10917	10917	22404.8		713.28	15904.1	8329.42	8329.42	8329.61	8329.42	9879.3	8329.42	13528.8	8329.42	9411.38	8329.42	8332.47	8329.42	8329.42	16163.9
																	713.08	22456.5	10880.4	10880.4	10886.2	10880.4	13042.7	10880.4	19324.7	10880.4	11944.6	10880.4	10885	10880.4	10880.4	22561.6		713.23	16063.3	8306.57	8306.57	8306.82	8306.57	9985.68	8306.57	13519.6	8306.57	9338.58	8306.57	8309.32	8306.57	8306.57	16233.8
																	713.03	22448.2	10843.3	10843.3	10850.4	10843.3	13182.1	10843.3	19355.6	10843.3	11854.2	10843.3	10847.5	10843.3	10843.3	22716.5		713.18	16003.7	8283.42	8283.42	8283.75	8283.42	10100	8283.42	13499.9	8283.42	9266.99	8283.42	8285.9	8283.42	8283.42	16302.8
																	712.98	22717.5	10805.8	10805.8	10814.5	10805.8	13331.9	10805.8	19371.4	10805.8	11765.4	10805.8	10809.5	10805.8	10805.8	22869.6		713.13	15891.5	8259.95	8259.95	8260.39	8259.95	10222.4	8259.95	13469.4	8259.95	9196.61	8259.95	8262.19	8259.95	8259.95	16371.2
																	712.93	22677.3	10767.7	10767.7	10778.4	10767.7	13492.4	10767.7	19371.9	10767.7	11677.9	10767.7	10771.1	10767.7	10767.7	23020.8		713.08	16088.8	8236.08	8236.08	8236.65	8236.08	10353	8236.08	13428.3	8236.08	9127.36	8236.08	8238.1	8236.08	8236.08	16439.1
																	712.88	22857.4	10729.2	10729.2	10742.2	10729.2	13664	10729.2	19356.7	10729.2	11592	10729.2	10732.2	10729.2	10729.2	23170.3		713.03	16282.6	8211.85	8211.85	8212.6	8211.85	10492.2	8211.85	13376.5	8211.85	9059.27	8211.85	8213.67	8211.85	8211.85	16506.9
																	712.83	23144.3	10690.2	10690.2	10706	10690.2	13846.8	10690.2	19325.7	10690.2	11507.4	10690.2	10692.9	10690.2	10690.2	23318.1		712.98	16166	8187.31	8187.31	8188.28	8187.31	10640.1	8187.31	13314.5	8187.31	8992.41	8187.31	8188.95	8187.31	8187.31	16574.9
																	712.78	23174.5	10650.6	10650.6	10669.8	10650.6	14041	10650.6	19278.9	10650.6	11424.1	10650.6	10653.1	10650.6	10650.6	23464.5		712.93	16303.8	8162.48	8162.48	8163.73	8162.48	10796.7	8162.48	13242.4	8162.48	8926.78	8162.48	8163.95	8162.48	8162.48	16643.7
																	712.73	23317.4	10610.4	10610.4	10633.7	10610.4	14246.6	10610.4	19216.2	10610.4	11342.1	10610.4	10612.7	10610.4	10610.4	23609.5		712.88	16651.7	8137.32	8137.32	8138.93	8137.32	10962.3	8137.32	13160.5	8137.32	8862.32	8137.32	8138.64	8137.32	8137.32	16713.4
																	712.68	23546.1	10569.7	10569.7	10597.8	10569.7	14463.8	10569.7	19137.8	10569.7	11261.3	10569.7	10571.7	10569.7	10569.7	23753.6		712.83	16571.5	8111.77	8111.77	8113.84	8111.77	11136.7	8111.77	13069.2	8111.77	8798.97	8111.77	8112.95	8111.77	8111.77	16784.6
																	712.63	23746.3	10528.5	10528.5	10562.3	10528.5	14692.7	10528.5	19044	10528.5	11181.7	10528.5	10530.3	10528.5	10528.5	23897.1		712.78	16571.9	8085.87	8085.87	8088.53	8085.87	11319.9	8085.87	12968.9	8085.87	8736.75	8085.87	8086.94	8085.87	8085.87	16857.5
																	712.58	23978.8	10486.7	10486.7	10527.3	10486.7	14933.2	10486.7	18935	10486.7	11103.3	10486.7	10488.4	10486.7	10486.7	24040.3		712.73	16798	8059.65	8059.65	8063.04	8059.65	11511.9	8059.65	12860.1	8059.65	8675.66	8059.65	8060.6	8059.65	8059.65	16932.7
																	712.53	24269.6	10444.3	10444.3	10492.9	10444.3	15185	10444.3	18811.2	10444.3	11025.9	10444.3	10445.8	10444.3	10444.3	24183.5		712.68	17101.3	8033.11	8033.11	8037.42	8033.11	11712.5	8033.11	12743.4	8033.11	8615.68	8033.11	8033.96	8033.11	8033.11	17010.5
																	712.48	24115.2	10401.3	10401.3	10459.3	10401.3	15448	10401.3	18673.1	10401.3	10949.5	10401.3	10402.6	10401.3	10401.3	24327.3		712.63	17218.3	8006.23	8006.23	8011.7	8006.23	11921.5	8006.23	12619.2	8006.23	8556.77	8006.23	8006.99	8006.23	8006.23	17091.2
																	712.43	24147.8	10357.7	10357.6	10426.8	10357.6	15721.8	10357.6	18521.2	10357.6	10874	10357.6	10358.8	10357.6	10357.6	24472		712.58	16969.7	7979.02	7979.02	7985.93	7979.02	12138.6	7979.02	12488.2	7979.02	8498.91	7979.02	7979.71	7979.02	7979.02	17175.2
																	712.38	24454.1	10313.3	10313.3	10395.4	10313.3	16006	10313.3	18356.1	10313.3	10799.4	10313.3	10314.4	10313.3	10313.3	24618		712.53	17107	7951.47	7951.47	7960.15	7951.47	12363.4	7951.47	12350.9	7951.47	8442.04	7951.47	7952.08	7951.47	7951.47	17262.7
																	712.33	24668.4	10268.3	10268.3	10365.6	10268.3	16300.1	10268.3	18178.4	10268.3	10725.6	10268.3	10269.3	10268.3	10268.3	24765.8		712.48	17230.3	7923.45	7923.45	7934.34	7923.45	12595.3	7923.45	12207.9	7923.45	8386.04	7923.45	7924	7923.45	7923.45	17353.8
																	712.28	24932.9	10222.7	10222.7	10337.8	10222.7	16603.6	10222.7	17989.1	10222.7	10652.6	10222.7	10223.6	10222.7	10222.7	24915.7		712.43	17203.2	7895	7895	7908.6	7895	12833.9	7895	12059.8	7895	8330.87	7895	7895.49	7895	7895	17448.6
																	712.23	25170.4	10176.6	10176.5	10312.2	10176.5	16915.8	10176.5	17788.8	10176.5	10580.4	10176.5	10177.3	10176.5	10176.5	25068.3		712.38	17304.3	7866.14	7866.14	7883.06	7866.14	13078.4	7866.14	11907.3	7866.14	8276.54	7866.14	7866.57	7866.14	7866.14	17547.4
																	712.18	25420.9	10129.9	10129.8	10289.3	10129.8	17235.9	10129.8	17578.5	10129.8	10509	10129.8	10130.5	10129.8	10129.8	25223.9		712.33	17721.3	7836.95	7836.95	7857.95	7836.95	13328.4	7836.95	11751.2	7836.95	8223.09	7836.95	7837.34	7836.95	7836.95	17650.1
																	712.13	25509.1	10082.6	10082.5	10269.5	10082.5	17562.8	10082.5	17359	10082.5	10438.2	10082.5	10083.2	10082.5	10082.5	25382.6		712.28	18058	7807.46	7807.46	7833.4	7807.46	13582.9	7807.46	11591.9	7807.46	8170.52	7807.46	7807.81	7807.46	7807.46	17756.7
																	712.08	25525.5	10034.6	10034.5	10253.1	10034.5	17895.5	10034.5	17131	10034.5	10368	10034.5	10035	10034.5	10034.5	25544.7		712.23	17988.8	7777.52	7777.52	7809.46	7777.52	13840.9	7777.52	11430.2	7777.52	8118.63	7777.52	7777.83	7777.52	7777.52	17866.9
																	712.03	25597.3	9985.83	9985.68	10240.6	9985.68	18232.6	9985.68	16895.3	9985.68	10298.1	9985.68	9986.18	9985.68	9985.68	25710.3		712.18	18089.6	7747.15	7747.15	7786.34	7747.15	14101.5	7747.15	11266.5	7747.15	8067.41	7747.15	7747.43	7747.15	7747.15	17980.5
																	711.98	25844.9	9936.32	9936.13	10232.6	9936.13	18573	9936.13	16652.9	9936.13	10228.7	9936.13	9936.58	9936.13	9936.13	25879.5		712.13	18056.1	7716.39	7716.39	7764.3	7716.39	14363.5	7716.39	11101.5	7716.39	8016.86	7716.39	7716.63	7716.39	7716.39	18097.2
																	711.93	25903.6	9886.1	9885.86	10229.7	9885.86	18915.2	9885.86	16404.7	9885.86	10159.6	9885.86	9886.26	9885.86	9885.86	26052.3		712.08	18126.8	7685.19	7685.18	7743.54	7685.18	14625.8	7685.18	10935.7	7685.18	7966.9	7685.18	7685.4	7685.18	7685.18	18216.6
																	711.88	26364.4	9835.18	9834.86	10232.6	9834.86	19257.7	9834.86	16151.6	9834.86	10090.9	9834.86	9835.22	9834.86	9834.86	26228.8		712.03	18402.3	7653.51	7653.51	7724.34	7653.51	14887.1	7653.51	10769.5	7653.51	7917.45	7653.51	7653.7	7653.51	7653.51	18338.1
																	711.83	26846.1	9783.62	9783.22	10242.1	9783.22	19598.9	9783.22	15894.4	9783.22	10022.5	9783.22	9783.53	9783.22	9783.22	26408.9		711.98	18433.8	7621.45	7621.44	7707.11	7621.44	15146.2	7621.44	10603.7	7621.44	7868.56	7621.44	7621.62	7621.44	7621.44	18461.4
																	711.78	26894.1	9731.41	9730.9	10258.8	9730.9	19937.1	9730.9	15634.2	9730.9	9954.33	9730.9	9731.18	9730.9	9730.9	26592.5		711.93	18468.2	7589.04	7589.03	7692.26	7589.03	15401.6	7589.03	10438.5	7589.03	7820.24	7589.03	7589.19	7589.03	7589.03	18585.7
																	711.73	27134.5	9678.47	9677.83	10283.4	9677.83	20270.5	9677.83	15371.5	9677.83	9886.36	9677.83	9678.08	9677.83	9677.83	26779.1		711.88	18594.2	7556.25	7556.24	7680.18	7556.24	15652	7556.24	10274.6	7556.24	7772.41	7556.24	7556.38	7556.24	7556.24	18710.6
																	711.68	27351.8	9624.79	9623.98	10316.8	9623.98	20597	9623.98	15107.1	9623.98	9818.48	9623.98	9624.2	9623.98	9623.98	26968.5		711.83	18801.8	7523.14	7523.13	7671.39	7523.13	15895.8	7523.13	10112.3	7523.13	7725.1	7523.13	7523.25	7523.13	7523.13	18835.3
																	711.63	27322.3	9570.36	9569.34	10359.7	9569.34	20914.9	9569.34	14841.8	9569.34	9750.64	9569.34	9569.54	9569.34	9569.34	27160.3		711.78	18928.1	7489.63	7489.61	7666.32	7489.61	16131.5	7489.61	9951.84	7489.61	7678.18	7489.61	7489.72	7489.61	7489.61	18959.1
																	711.58	27485.6	9515.22	9513.93	10413.1	9513.93	21222.1	9513.93	14576.4	9513.93	9682.81	9513.93	9514.11	9513.93	9513.93	27354		711.73	19064.9	7455.62	7455.6	7665.45	7455.6	16357.4	7455.6	9793.53	7455.6	7631.55	7455.6	7455.7	7455.6	7455.6	19081.2
																	711.53	27801.4	9459.46	9457.85	10477.8	9457.85	21516.7	9457.85	14311.6	9457.85	9615.07	9457.85	9458.01	9457.85	9457.85	27549.3		711.68	19141.4	7421.23	7421.2	7669.49	7421.2	16572.1	7421.2	9637.72	7421.2	7585.25	7421.2	7421.28	7421.2	7421.2	19201
																	711.48	27972	9403.18	9401.17	10554.8	9401.17	21796.8	9401.17	14048	9401.17	9547.44	9401.17	9401.31	9401.17	9401.17	27745.7		711.63	19017.1	7386.42	7386.38	7679.05	7386.38	16774	7386.38	9484.65	7386.38	7539.23	7386.38	7386.45	7386.38	7386.38	19317.9
																	711.43	28224.4	9346.39	9343.89	10645	9343.89	22060.3	9343.89	13786.3	9343.89	9479.88	9343.89	9344.01	9343.89	9343.89	27942.5		711.58	19291.5	7351.21	7351.15	7694.87	7351.15	16961.6	7351.15	9334.54	7351.15	7493.48	7351.15	7351.22	7351.15	7351.15	19431.2
																	711.38	28218.9	9289.1	9286	10749.1	9286	22305.3	9286	13527.1	9286	9412.35	9286	9286.1	9286	9286	28139.1		711.53	19680.6	7315.6	7315.53	7717.67	7315.53	17133.6	7315.53	9187.56	7315.53	7447.96	7315.53	7315.59	7315.53	7315.53	19540.3
																	711.33	28313.4	9231.3	9227.46	10867.8	9227.46	22530	9227.46	13270.7	9227.46	9344.78	9227.46	9227.55	9227.46	9227.46	28334.8		711.48	19600.8	7279.62	7279.52	7748.23	7279.52	17288.4	7279.52	9043.91	7279.52	7402.67	7279.52	7279.57	7279.52	7279.52	19644.8
																	711.28	28504.6	9172.93	9168.2	11001.8	9168.2	22732.2	9168.2	13017.5	9168.2	9277.07	9168.2	9168.28	9168.2	9168.2	28528.8		711.43	19705.7	7243.28	7243.15	7787.36	7243.15	17424.9	7243.15	8903.7	7243.15	7357.58	7243.15	7243.19	7243.15	7243.15	19744.2
																	711.23	28606.4	9114.17	9108.34	11151.7	9108.34	22910.5	9108.34	12768	9108.34	9209.31	9108.34	9108.42	9108.34	9108.34	28720.4		711.38	19684	7206.61	7206.43	7835.87	7206.43	17541.7	7206.43	8767.05	7206.43	7312.7	7206.43	7206.47	7206.43	7206.43	19838.3
																	711.18	28833.7	9055.15	9048	11318.1	9048	23063.4	9048	12522.7	9048	9141.58	9048	9048.07	9048	9048	28909		711.33	19798.6	7169.65	7169.41	7894.58	7169.41	17638	7169.41	8634.05	7169.41	7268.02	7169.41	7169.44	7169.41	7169.41	19926.7
																	711.13	29181.5	8995.86	8987.13	11501.2	8987.13	23189.2	8987.13	12281.9	8987.13	9073.8	8987.13	8987.19	8987.13	8987.13	29093.5		711.28	19920.5	7132.3	7131.98	7964.14	7131.98	17712.5	7131.98	8504.65	7131.98	7223.43	7131.98	7132.01	7131.98	7131.98	20009.2
																	711.08	29429.6	8936.42	8925.77	11701.1	8925.77	23286.9	8925.77	12045.8	8925.77	9006	8925.77	8925.82	8925.77	8925.77	29273.2		711.23	19999.1	7094.64	7094.2	8045.32	7094.2	17764.6	7094.2	8378.92	7094.2	7178.96	7094.2	7094.23	7094.2	7094.2	20085.6
																	711.03	29105.9	8876.8	8863.87	11917.8	8863.87	23355.1	8863.87	11814.6	8863.87	8938.09	8863.87	8863.92	8863.87	8863.87	29447		711.18	20031.3	7056.7	7056.12	8138.79	7056.12	17793.5	7056.12	8256.89	7056.12	7134.61	7056.12	7056.14	7056.12	7056.12	20156.1
																	710.98	29031.7	8817.01	8801.34	12150.7	8801.34	23392.9	8801.34	11588.4	8801.34	8869.95	8801.34	8801.38	8801.34	8801.34	29613.7		711.13	19994.2	7018.46	7017.69	8245.02	7017.69	17798.9	7017.69	8138.5	7017.69	7090.34	7017.69	7017.71	7017.69	7017.69	20220.4
																	710.93	29388.7	8757.18	8738.25	12399.4	8738.25	23399.6	8738.25	11367.4	8738.25	8801.64	8738.25	8738.29	8738.25	8738.25	29772.2		711.08	20201.7	6980	6978.99	8364.48	6978.99	17780.3	6978.99	8023.77	6978.99	7046.18	6978.99	6979	6978.99	6978.99	20278.8
																	710.88	29422.4	8697.46	8674.67	12662.9	8674.67	23374.7	8674.67	11151.7	8674.67	8733.2	8674.67	8674.7	8674.67	8674.67	29921.4		711.03	20279.3	6941.37	6940.04	8497.41	6940.04	17737.7	6940.04	7912.67	6940.04	7002.14	6940.04	6940.06	6940.04	6940.04	20331.2
																	710.83	29659.8	8638.01	8610.64	12940.2	8610.64	23318.1	8610.64	10941.5	8610.64	8664.65	8610.64	8610.67	8610.64	8610.64	30059.9		710.98	20508.2	6902.61	6900.86	8643.84	6900.86	17671.2	6900.86	7805.14	6900.86	6958.23	6900.86	6900.88	6900.86	6900.86	20377.5
																	710.78	30047.4	8579.08	8546.32	13229.6	8546.32	23229.8	8546.32	10736.9	8546.32	8596.12	8546.32	8546.34	8546.32	8546.32	30186.3		710.93	20570.1	6863.73	6861.45	8803.51	6861.45	17580.8	6861.45	7701.1	6861.45	6914.4	6861.45	6861.46	6861.45	6861.45	20417.8
																	710.73	29966.7	8520.86	8481.75	13529.4	8481.75	23110.1	8481.75	10538.1	8481.75	8527.65	8481.75	8481.77	8481.75	8481.75	30299.1		710.88	20405	6824.76	6821.8	8975.9	6821.8	17467.1	6821.8	7600.44	6821.8	6870.65	6821.8	6821.81	6821.8	6821.8	20451.7
																	710.68	29860.8	8463.35	8416.83	13837.2	8416.83	22959.2	8416.83	10344.7	8416.83	8459.1	8416.83	8416.84	8416.83	8416.83	30396.3		710.83	20254.4	6785.81	6781.99	9160.25	6781.99	17330.7	6781.99	7503.13	6781.99	6827.02	6781.99	6782	6781.99	6781.99	20478.9
																	710.63	29857.8	8406.67	8351.48	14150.1	8351.48	22777.7	8351.48	10156.9	8351.48	8390.39	8351.48	8351.5	8351.48	8351.48	30475.8		710.78	20321.4	6746.95	6742.04	9355.39	6742.04	17172.1	6742.04	7409.08	6742.04	6783.52	6742.04	6742.05	6742.04	6742.04	20498.9
																	710.58	29698.7	8351.12	8285.84	14465.4	8285.84	22566.6	8285.84	9974.48	8285.84	8321.64	8285.84	8285.86	8285.84	8285.84	30535.8		710.73	20445.9	6708.33	6702.04	9559.86	6702.04	16992.6	6702.04	7318.28	6702.04	6740.23	6702.04	6702.05	6702.04	6702.04	20511.1
																	710.53	29716.7	8296.95	8219.98	14779.7	8219.98	22326.9	8219.98	9797.57	8219.98	8252.89	8219.98	8220	8219.98	8219.98	30574.1		710.68	20559.9	6670.11	6662.09	9771.82	6662.09	16793	6662.09	7230.68	6662.09	6697.22	6662.09	6662.09	6662.09	6662.09	20514.5
																	710.48	29846.7	8244.37	8153.89	15089.4	8153.89	22059.9	8153.89	9626.03	8153.89	8184.12	8153.89	8153.91	8153.89	8153.89	30588.2		710.63	20274.2	6632.38	6622.2	9988.94	6622.2	16574.7	6622.2	7146.17	6622.2	6654.5	6622.2	6622.2	6622.2	6622.2	20507.9
																	710.43	29977.9	8193.79	8087.77	15390.7	8087.77	21767.2	8087.77	9459.91	8087.77	8115.52	8087.77	8087.78	8087.77	8087.77	30576.1		710.58	20191.3	6595.25	6582.38	10208.5	6582.38	16338.8	6582.38	7064.65	6582.38	6612.06	6582.38	6582.39	6582.38	6582.38	20489.7
																	710.38	29844.9	8145.52	8021.66	15679.7	8021.66	21450.4	8021.66	9299.14	8021.66	8047.13	8021.66	8021.67	8021.66	8021.66	30535.3		710.53	19994.4	6558.83	6542.63	10427.5	6542.63	16086.6	6542.63	6985.97	6542.63	6569.88	6542.63	6542.63	6542.63	6542.63	20458.3
																	710.33	29659.6	8099.85	7955.6	15952.2	7955.6	21111.2	7955.6	9143.6	7955.6	7978.95	7955.6	7955.61	7955.6	7955.6	30463.5		710.48	19754.1	6523.25	6502.95	10642.5	6502.95	15819.7	6502.95	6910.02	6502.95	6527.96	6502.95	6502.96	6502.95	6502.95	20411.6
																	710.28	29893.1	8057.12	7889.64	16204.1	7889.64	20751.4	7889.64	8993.18	7889.64	7911.04	7889.64	7889.65	7889.64	7889.64	30358.3		710.43	19917.4	6488.75	6463.43	10849.9	6463.43	15539.5	6463.43	6836.74	6463.43	6486.37	6463.43	6463.44	6463.43	6463.43	20347.5
																	710.23	29587	8017.67	7823.84	16431.1	7823.84	20373	7823.84	8847.78	7823.84	7843.44	7823.84	7823.84	7823.84	7823.84	30217.7		710.38	19912	6455.6	6424.16	11046	6424.16	15247.6	6424.16	6766.08	6424.16	6445.17	6424.16	6424.16	6424.16	6424.16	20263.9
																	710.18	29285	7981.96	7758.33	16629.5	7758.33	19978	7758.33	8707.36	7758.33	7776.28	7758.33	7758.34	7758.33	7758.33	30039.8		710.33	19808.3	6424.11	6385.23	11227.1	6385.23	14945.8	6385.23	6698.05	6385.23	6404.48	6385.23	6385.23	6385.23	6385.23	20158.7
																	710.13	29095.8	7950.46	7693.27	16795.7	7693.27	19568.6	7693.27	8571.89	7693.27	7709.69	7693.27	7693.28	7693.27	7693.27	29823.2		710.28	19597.1	6394.55	6346.7	11389.4	6346.7	14635.5	6346.7	6632.54	6346.7	6364.31	6346.7	6346.7	6346.7	6346.7	20029.6
																	710.08	28887.6	7923.57	7628.74	16926.3	7628.74	19146.9	7628.74	8441.28	7628.74	7643.75	7628.74	7628.75	7628.74	7628.74	29566.8		710.23	19369.4	6367.25	6308.61	11529.1	6308.61	14318.5	6308.61	6569.49	6308.61	6324.72	6308.61	6308.61	6308.61	6308.61	19874.6
																	710.03	28529.4	7901.73	7564.84	17018.5	7564.84	18714.9	7564.84	8315.45	7564.84	7578.55	7564.84	7564.84	7564.84	7564.84	29269.7		710.18	19169.2	6342.57	6271.02	11643	6271.02	13996.2	6271.02	6508.85	6271.02	6285.75	6271.02	6271.02	6271.02	6271.02	19692.2
																	709.98	28016.7	7885.35	7501.66	17070	7501.66	18274.8	7501.66	8194.31	7501.66	7514.18	7501.66	7501.66	7501.66	7501.66	28932		710.13	18866.4	6320.83	6233.93	11727.9	6233.93	13670.1	6233.93	6450.48	6233.93	6247.38	6233.93	6233.93	6233.93	6233.93	19481
																	709.93	27623.8	7874.97	7439.43	17079.2	7439.43	17828.7	7439.43	8077.9	7439.43	7450.85	7439.43	7439.43	7439.43	7439.43	28554		710.08	18435.8	6302.54	6197.48	11781.6	6197.48	13341.8	6197.48	6394.42	6197.48	6209.76	6197.48	6197.48	6197.48	6197.48	19240.2
																	709.88	27457.8	7870.93	7378.17	17045.1	7378.17	17378.6	7378.17	7966.07	7378.17	7388.58	7378.17	7378.17	7378.17	7378.17	28136.7		710.03	18143.7	6288.17	6161.73	11802.2	6161.73	13012.8	6161.73	6340.63	6161.73	6172.92	6161.73	6161.73	6161.73	6161.73	18969.8
																	709.83	26961.8	7873.59	7317.98	16967.3	7317.98	16926.4	7317.98	7858.73	7317.98	7327.47	7317.98	7317.98	7317.98	7317.98	27681.6		709.98	17732.7	6278.28	6126.78	11788.6	6126.78	12684.4	6126.78	6289.11	6126.78	6136.99	6126.78	6126.79	6126.78	6126.78	18670.3
																	709.78	26421.2	7883.4	7259.08	16846.3	7259.08	16474.1	7259.08	7755.94	7259.08	7267.73	7259.08	7259.08	7259.08	7259.08	27191.2		709.93	17523.2	6273.38	6092.72	11740.5	6092.72	12357.9	6092.72	6239.84	6092.72	6102.02	6092.72	6092.72	6092.72	6092.72	18342.8
																	709.73	25865.3	7900.67	7201.59	16683.2	7201.59	16023.5	7201.59	7657.63	7201.59	7209.46	7201.59	7201.59	7201.59	7201.59	26668.1		709.88	17168.4	6274.04	6059.59	11658.1	6059.59	12034.7	6059.59	6192.76	6059.59	6068.05	6059.59	6059.59	6059.59	6059.59	17989.3
																	709.68	25448.4	7925.61	7145.57	16479.7	7145.57	15576.2	7145.57	7563.7	7145.57	7152.73	7145.57	7145.57	7145.57	7145.57	26115.7		709.83	16915	6280.87	6027.5	11542.7	6027.5	11715.7	6027.5	6147.92	6027.5	6035.21	6027.5	6027.5	6027.5	6027.5	17612.4
																	709.63	24796.7	7958.38	7091.15	16238.2	7091.15	15133.8	7091.15	7474.12	7091.15	7097.65	7091.15	7091.15	7091.15	7091.15	25537.6		709.78	16394.4	6294.44	5996.51	11396	5996.51	11402.2	5996.51	6105.27	5996.51	6003.51	5996.51	5996.51	5996.51	5996.51	17215.3
																	709.58	23837.5	7999.11	7038.46	15961.8	7038.46	14697.8	7038.46	7388.86	7038.46	7044.37	7038.46	7038.46	7038.46	7038.46	24938		709.73	15952.4	6315.25	5966.6	11220.4	5966.6	11094.8	5966.6	6064.71	5966.6	5972.96	5966.6	5966.6	5966.6	5966.6	16801.8
																	709.53	23189.3	8047.84	6987.67	15653.7	6987.67	14269.5	6987.67	7307.93	6987.67	6993.03	6987.67	6987.67	6987.67	6987.67	24321.4		709.68	15502.8	6343.85	5937.83	11019	5937.83	10794.5	5937.83	6026.23	5937.83	5943.61	5937.83	5937.83	5937.83	5937.83	16375.9
																	709.48	22624.7	8104.38	6938.81	15317.9	6938.81	13850.2	6938.81	7231.22	6938.81	6943.68	6938.81	6938.81	6938.81	6938.81	23692.1		709.63	14875	6380.73	5910.21	10795	5910.21	10501.9	5910.21	5989.78	5910.21	5915.46	5910.21	5910.21	5910.21	5910.21	15942.1
																	709.43	21674.7	8168.39	6891.91	14958.1	6891.91	13440.9	6891.91	7158.62	6891.91	6896.33	6891.91	6891.91	6891.91	6891.91	23054.7		709.58	14428.3	6426.29	5883.78	10552.2	5883.78	10217.8	5883.78	5955.31	5883.78	5888.53	5883.78	5883.78	5883.78	5883.78	15505
																	709.38	20762.8	8239.37	6846.93	14578.7	6846.93	13042.3	6846.93	7089.94	6846.93	6850.94	6846.93	6846.93	6846.93	6846.93	22413.5		709.53	14048.6	6480.88	5858.53	10294.4	5858.53	9942.62	5858.53	5922.76	5858.53	5862.84	5858.53	5858.53	5858.53	5858.53	15069.3
																	709.33	20024.1	8316.78	6803.98	14183.8	6803.98	12655.5	6803.98	7025.17	6803.98	6807.61	6803.98	6803.99	6803.98	6803.98	21772.9		709.48	13516.6	6544.74	5834.51	10025.4	5834.51	9676.83	5834.51	5892.13	5834.51	5838.41	5834.51	5834.51	5834.51	5834.51	14639.5
																	709.28	19405.2	8399.93	6763.12	13777.7	6763.12	12281	6763.12	6964.23	6763.12	6766.4	6763.12	6763.12	6763.12	6763.12	21136.8		709.43	13071.1	6617.92	5811.7	9749.26	5811.7	9420.78	5811.7	5863.32	5811.7	5815.23	5811.7	5811.7	5811.7	5811.7	14219.7
																	709.23	18822.3	8487.8	6724.25	13364.5	6724.25	11919.4	6724.25	6906.92	6724.25	6727.21	6724.25	6724.25	6724.25	6724.25	20508.9		709.38	12798.4	6700.3	5790.04	9469.43	5790.04	9174.67	5790.04	5836.24	5790.04	5793.24	5790.04	5790.04	5790.04	5790.04	13813.7
																	709.18	18410.1	8579.33	6687.38	12948.1	6687.38	11571.1	6687.38	6853.13	6687.38	6690.06	6687.38	6687.38	6687.38	6687.38	19892.2		709.33	12401.3	6791.53	5769.51	9189.38	5769.51	8938.69	5769.51	5810.8	5769.51	5772.4	5769.51	5769.51	5769.51	5769.51	13424.8
																	709.13	17599.2	8673.32	6652.52	12532.2	6652.52	11236.4	6652.52	6802.77	6652.52	6654.95	6652.52	6652.52	6652.52	6652.52	19289.6		709.28	11994.1	6891.04	5750.01	8912.15	5750.01	8712.88	5750.01	5786.88	5750.01	5752.62	5750.01	5750.01	5750.01	5750.01	13055.5
																	709.08	16787.6	8768.34	6619.58	12120.2	6619.58	10915.6	6619.58	6755.63	6619.58	6621.76	6619.58	6619.58	6619.58	6619.58	18703.1		709.23	11596.7	6998.03	5731.53	8640.51	5731.53	8497.29	5731.53	5764.41	5731.53	5733.89	5731.53	5731.53	5731.53	5731.53	12708
																	709.03	16144.3	8862.79	6588.39	11714.9	6588.39	10608.5	6588.39	6711.46	6588.39	6590.37	6588.39	6588.39	6588.39	6588.39	18134.4		709.18	11347.2	7111.44	5714.02	8376.83	5714.02	8291.88	5714.02	5743.32	5714.02	5716.15	5714.02	5714.02	5714.02	5714.02	12383.5
																	708.98	15492.7	8955.05	6558.88	11319	6558.88	10315.3	6558.88	6670.1	6558.88	6560.66	6558.88	6558.88	6558.88	6558.88	17584.6		709.13	11030.8	7229.84	5697.38	8123.02	5697.38	8096.52	5697.38	5723.44	5697.38	5699.29	5697.38	5697.38	5697.38	5697.38	12082.6
																	708.93	14925.9	9043.47	6530.99	10934.9	6530.99	10035.9	6530.99	6631.39	6530.99	6532.6	6530.99	6530.99	6530.99	6530.99	17054.3		709.08	10746.2	7351.6	5681.55	7880.68	5681.55	7911.06	5681.55	5704.72	5681.55	5683.27	5681.55	5681.55	5681.55	5681.55	11805.1
																	708.88	14376	9126.38	6504.67	10564.5	6504.67	9770.15	6504.67	6595.21	6504.67	6506.12	6504.67	6504.67	6504.67	6504.67	16543.7		709.03	10372.7	7474.82	5666.51	7651.04	5666.51	7735.36	5666.51	5687.08	5666.51	5668.06	5666.51	5666.51	5666.51	5666.51	11550.3
																	708.83	13997.4	9202.15	6479.9	10209.5	6479.9	9517.95	6479.9	6561.47	6479.9	6481.2	6479.9	6479.9	6479.9	6479.9	16052.7		708.98	10180	7597.35	5652.22	7434.95	5652.22	7569.19	5652.22	5670.46	5652.22	5653.61	5652.22	5652.22	5652.22	5652.22	11316.7
																	708.78	13597.8	9269.1	6456.54	9871.02	6456.54	9278.99	6456.54	6529.95	6456.54	6457.71	6456.54	6456.54	6456.54	6456.54	15580.6		708.93	10077.2	7716.82	5638.63	7232.97	5638.63	7412.33	5638.63	5654.79	5638.63	5639.89	5638.63	5638.63	5638.63	5638.63	11102.3
																	708.73	13225.1	9325.68	6434.47	9549.96	6434.47	9052.95	6434.47	6500.48	6434.47	6435.53	6434.47	6434.47	6434.47	6434.47	15126.7		708.88	9816.86	7830.71	5625.68	7045.32	5625.68	7264.48	5625.68	5639.98	5625.68	5626.81	5625.68	5625.68	5625.68	5625.68	10904.6
																	708.68	12801.8	9370.46	6413.6	9246.88	6413.6	8839.45	6413.6	6472.89	6413.6	6414.55	6413.6	6413.6	6413.6	6413.6	14689.8		708.83	9637.35	7936.44	5613.32	6872	5613.32	7125.34	5613.32	5625.96	5613.32	5614.34	5613.32	5613.32	5613.32	5613.32	10720.8
																	708.63	12516.4	9402.22	6393.82	8962.08	6393.82	8638.11	6393.82	6447.01	6393.82	6394.67	6393.82	6393.82	6393.82	6393.82	14268.8		708.78	9439.43	8031.43	5601.53	6712.8	5601.53	6994.63	5601.53	5612.69	5601.53	5602.44	5601.53	5601.53	5601.53	5601.53	10547.9
																	708.58	12183.1	9419.95	6375	8695.6	6375	8448.48	6375	6422.68	6375	6375.76	6375	6375	6375	6375	13862.5		708.73	9168.37	8113.22	5590.25	6567.31	5590.25	6871.99	5590.25	5600.08	5590.25	5591.06	5590.25	5590.25	5590.25	5590.25	10382.7
																	708.53	11832.8	9422.87	6357.02	8447.26	6357.02	8270.09	6357.02	6399.71	6357.02	6357.7	6357.02	6357.02	6357.02	6357.02	13469.5		708.68	9058.62	8179.5	5579.37	6434.94	5579.37	6757.03	5579.37	5588.03	5579.37	5580.1	5579.37	5579.37	5579.37	5579.37	10222.1
																	708.48	11575.1	9410.57	6339.85	8216.75	6339.85	8102.53	6339.85	6378.04	6339.85	6340.46	6339.85	6339.85	6339.85	6339.85	13089		708.63	8952.13	8228.33	5568.87	6315.05	5568.87	6649.41	5568.87	5576.49	5568.87	5569.52	5568.87	5568.87	5568.87	5568.87	10063.3
																	708.43	11326.1	9382.93	6323.45	8003.64	6323.45	7945.39	6323.45	6357.57	6323.45	6323.99	6323.45	6323.45	6323.45	6323.45	12719.7		708.58	8784.31	8258.22	5558.76	6206.96	5558.76	6548.86	5558.76	5565.46	5558.76	5559.35	5558.76	5558.76	5558.76	5558.76	9903.8
																	708.38	11209	9340.09	6307.75	7807.33	6307.75	7798.22	6307.75	6338.22	6307.75	6308.25	6307.75	6307.75	6307.75	6307.75	12361.1		708.53	8709.01	8268.09	5549.01	6109.89	5549.01	6454.99	5549.01	5554.89	5549.01	5549.53	5549.01	5549.01	5549.01	5549.01	9741.36
																	708.33	11120	9282.49	6292.72	7627.11	6292.72	7660.55	6292.72	6319.89	6292.72	6293.16	6292.72	6292.72	6292.72	6292.72	12012.3		708.48	8721.61	8257.41	5539.59	6023.04	5539.59	6367.5	5539.59	5544.75	5539.59	5540.06	5539.59	5539.59	5539.59	5539.59	9574.39
																	708.28	10876.7	9210.88	6278.37	7462.26	6278.37	7532	6278.37	6302.57	6278.37	6278.76	6278.37	6278.37	6278.37	6278.37	11673		708.43	8642.75	8226.24	5530.54	5945.65	5530.54	6286.09	5530.54	5535.06	5530.54	5530.96	5530.54	5530.54	5530.54	5530.54	9401.83
																	708.23	10644.6	9126.18	6264.6	7311.92	6264.6	7412.08	6264.6	6286.14	6264.6	6264.95	6264.6	6264.6	6264.6	6264.6	11342.9		708.38	8475.21	8175.15	5521.85	5876.92	5521.85	6210.44	5521.85	5525.8	5521.85	5522.22	5521.85	5521.85	5521.85	5521.85	9223.14
																	708.18	10455.7	9029.51	6251.35	7175.19	6251.35	7300.3	6251.35	6270.51	6251.35	6251.67	6251.35	6251.35	6251.35	6251.35	11021.8		708.33	8398.09	8105.26	5513.53	5816.11	5513.53	6140.27	5513.53	5516.98	5513.53	5513.86	5513.53	5513.53	5513.53	5513.53	9038.37
																	708.13	10239	8922.26	6238.64	7051.22	6238.64	7196.28	6238.64	6255.65	6238.64	6238.92	6238.64	6238.64	6238.64	6238.64	10709.8		708.28	8234.86	8018.14	5505.6	5762.48	5505.6	6075.29	5505.6	5508.61	5505.6	5505.89	5505.6	5505.6	5505.6	5505.6	8848.03
																	708.08	9921.14	8805.88	6226.43	6939.14	6226.43	7099.59	6226.43	6241.53	6226.43	6226.68	6226.43	6226.43	6226.43	6226.43	10407.1		708.23	7991.56	7915.71	5498.02	5715.31	5498.02	6015.18	5498.02	5500.65	5498.02	5498.29	5498.02	5498.02	5498.02	5498.02	8653.05
																	708.03	9895.4	8682.02	6214.79	6838.15	6214.79	7009.9	6214.79	6228.17	6214.79	6215.02	6214.79	6214.79	6214.79	6214.79	10114.1		708.18	7728.49	7800.24	5490.83	5673.94	5490.83	5959.69	5490.83	5493.12	5490.83	5491.07	5490.83	5490.83	5490.83	5490.83	8454.73
																	707.98	9782.99	8552.33	6203.76	6747.44	6203.76	6926.88	6203.76	6215.61	6203.76	6203.96	6203.76	6203.76	6203.76	6203.76	9831.17		708.13	7550.8	7674.23	5484.1	5637.84	5484.1	5908.6	5484.1	5486.09	5484.1	5484.3	5484.1	5484.1	5484.1	5484.1	8254.68
																	707.93	9512.86	8418.4	6193.32	6666.2	6193.32	6850.13	6193.32	6203.8	6193.32	6193.5	6193.32	6193.32	6193.32	6193.32	9558.74		708.08	7394.4	7540.22	5477.81	5606.42	5477.81	5861.67	5477.81	5479.54	5477.81	5478	5477.81	5477.81	5477.81	5477.81	8054.61
																	707.88	9349.98	8281.83	6183.49	6593.65	6183.49	6779.31	6183.49	6192.75	6183.49	6183.65	6183.49	6183.49	6183.49	6183.49	9297.24		708.03	7344.33	7400.73	5471.96	5579.16	5471.96	5818.61	5471.96	5473.46	5471.96	5472.13	5471.96	5471.96	5471.96	5471.96	7856.24
																	707.83	9016.59	8144.11	6174.25	6529.04	6174.25	6714.07	6174.25	6182.43	6174.25	6174.39	6174.25	6174.25	6174.25	6174.25	9047.04		707.98	7186.32	7258.2	5466.54	5555.57	5466.54	5779.19	5466.54	5467.84	5466.54	5466.69	5466.54	5466.54	5466.54	5466.54	7661.32
																	707.78	8794.6	8006.66	6165.62	6471.68	6165.62	6654.09	6165.62	6172.83	6165.62	6165.74	6165.62	6165.62	6165.62	6165.62	8808.52		707.93	6943.21	7114.92	5461.55	5535.22	5461.55	5743.17	5461.55	5462.68	5461.55	5461.68	5461.55	5461.55	5461.55	5461.55	7471.46
																	707.73	8610.03	7870.71	6157.55	6420.86	6157.55	6599	6157.55	6163.9	6157.55	6157.66	6157.55	6157.55	6157.55	6157.55	8581.93		707.88	6854.38	6972.97	5456.97	5517.72	5456.97	5710.31	5456.97	5457.95	5456.97	5457.09	5456.97	5456.97	5456.97	5456.97	7288.14
																	707.68	8326.78	7737.44	6150.06	6375.97	6150.06	6548.52	6150.06	6155.65	6150.06	6150.15	6150.06	6150.06	6150.06	6150.06	8367.5		707.83	6754.78	6834.13	5452.77	5502.67	5452.77	5680.38	5452.77	5453.61	5452.77	5452.87	5452.77	5452.77	5452.77	5452.77	7112.59
																	707.63	8193.67	7607.91	6143.2	6336.51	6143.2	6502.41	6143.2	6148.12	6143.2	6143.29	6143.2	6143.2	6143.2	6143.2	8165.43		707.78	6705.06	6699.93	5448.89	5489.74	5448.89	5653.12	5448.89	5449.61	5448.89	5448.98	5448.89	5448.89	5448.89	5448.89	6945.83
																	707.58	7923.86	7482.92	6136.92	6301.89	6136.92	6460.34	6136.92	6141.24	6136.92	6137	6136.92	6136.92	6136.92	6136.92	7975.71		707.73	6563	6571.58	5445.28	5478.6	5445.28	5628.31	5445.28	5445.91	5445.28	5445.36	5445.28	5445.28	5445.28	5445.28	6788.63
																	707.53	7787.62	7363.16	6131.18	6271.59	6131.18	6422.02	6131.18	6134.97	6131.18	6131.25	6131.18	6131.18	6131.18	6131.18	7798.26		707.68	6375.11	6450.11	5441.97	5469.05	5441.97	5605.78	5441.97	5442.51	5441.97	5442.04	5441.97	5441.97	5441.97	5441.97	6641.61
																	707.48	7708.67	7249.15	6125.95	6245.13	6125.95	6387.17	6125.95	6129.28	6125.95	6126.01	6125.95	6125.95	6125.95	6125.95	7632.92		707.63	6271.04	6336.22	5438.94	5460.87	5438.94	5585.36	5438.94	5439.4	5438.94	5439	5438.94	5438.94	5438.94	5438.94	6505.1
																	707.43	7385.86	7141.28	6121.2	6222.09	6121.2	6355.52	6121.2	6124.11	6121.2	6121.25	6121.2	6121.2	6121.2	6121.2	7479.46		707.58	6269.01	6230.37	5436.16	5453.86	5436.16	5566.88	5436.16	5436.56	5436.16	5436.22	5436.16	5436.16	5436.16	5436.16	6379.24
																	707.38	7334.17	7039.85	6116.89	6202.08	6116.89	6326.82	6116.89	6119.44	6116.89	6116.94	6116.89	6116.89	6116.89	6116.89	7337.56		707.53	6312.7	6132.82	5433.63	5447.86	5433.63	5550.19	5433.63	5433.98	5433.63	5433.68	5433.63	5433.63	5433.63	5433.63	6264
																	707.33	7306.42	6944.95	6112.95	6184.69	6112.95	6300.81	6112.95	6115.18	6112.95	6112.99	6112.95	6112.95	6112.95	6112.95	7206.8		707.48	6196.53	6043.58	5431.29	5442.69	5431.29	5535.08	5431.29	5431.59	5431.29	5431.34	5431.29	5431.29	5431.29	5431.29	6159.11
																	707.28	7105.64	6856.62	6109.35	6169.59	6109.35	6277.24	6109.35	6111.29	6109.35	6109.39	6109.35	6109.35	6109.35	6109.35	7086.73		707.43	6089.34	5962.54	5429.12	5438.23	5429.12	5521.43	5429.12	5429.38	5429.12	5429.16	5429.12	5429.12	5429.12	5429.12	6064.23
																	707.23	7019.91	6774.83	6106.05	6156.51	6106.05	6255.92	6106.05	6107.74	6106.05	6106.08	6106.05	6106.05	6106.05	6106.05	6976.88		707.38	5932.24	5889.46	5427.13	5434.37	5427.13	5509.12	5427.13	5427.34	5427.13	5427.16	5427.13	5427.13	5427.13	5427.13	5978.94
																	707.18	6911.66	6699.43	6103.01	6145.16	6103.01	6236.62	6103.01	6104.48	6103.01	6103.03	6103.01	6103.01	6103.01	6103.01	6876.7		707.33	5901.77	5824.02	5425.28	5431.02	5425.28	5498.02	5425.28	5425.47	5425.28	5425.31	5425.28	5425.28	5425.28	5425.28	5902.7
																	707.13	6935.69	6630.26	6100.2	6135.32	6100.2	6219.17	6100.2	6101.48	6100.2	6100.22	6100.2	6100.2	6100.2	6100.2	6785.67		707.28	6010.84	5765.78	5423.59	5428.13	5423.59	5488.04	5423.59	5423.75	5423.59	5423.62	5423.59	5423.59	5423.59	5423.59	5834.94
																	707.08	6932.22	6567.06	6097.59	6126.77	6097.59	6203.4	6097.59	6098.7	6097.59	6097.61	6097.59	6097.59	6097.59	6097.59	6703.2		707.23	6032.77	5714.28	5422.04	5425.61	5422.04	5479.07	5422.04	5422.17	5422.04	5422.06	5422.04	5422.04	5422.04	5422.04	5775.02
																	707.03	6781.38	6509.58	6095.17	6119.36	6095.17	6189.16	6095.17	6096.14	6095.17	6095.19	6095.17	6095.17	6095.17	6095.17	6628.75		707.18	5892.18	5669.01	5420.63	5423.43	5420.63	5471.03	5420.63	5420.74	5420.63	5420.65	5420.63	5420.63	5420.63	5420.63	5722.34
																	706.98	6824.86	6457.53	6092.94	6112.93	6092.94	6176.33	6092.94	6093.78	6092.94	6092.96	6092.94	6092.94	6092.94	6092.94	6561.77		707.13	5761.53	5629.45	5419.34	5421.53	5419.34	5463.82	5419.34	5419.44	5419.34	5419.36	5419.34	5419.34	5419.34	5419.34	5676.23
																	706.93	6820	6410.55	6090.85	6107.34	6090.85	6164.74	6090.85	6091.58	6090.85	6090.87	6090.85	6090.85	6090.85	6090.85	6501.67		707.08	5678.02	5595.08	5418.17	5419.87	5418.17	5457.39	5418.17	5418.25	5418.17	5418.19	5418.17	5418.17	5418.17	5418.17	5636.09
																	706.88	6624.2	6368.32	6088.89	6102.45	6088.89	6154.29	6088.89	6089.52	6088.89	6088.91	6088.89	6088.89	6088.89	6088.89	6447.92		707.03	5727.36	5565.36	5417.1	5418.42	5417.1	5451.63	5417.1	5417.17	5417.1	5417.11	5417.1	5417.1	5417.1	5417.1	5601.29
																	706.83	6612.34	6330.48	6087.04	6098.15	6087.04	6144.84	6087.04	6087.58	6087.04	6087.05	6087.04	6087.04	6087.04	6087.04	6399.96		706.98	5759.49	5539.77	5416.09	5417.11	5416.09	5446.45	5416.09	5416.15	5416.09	5416.11	5416.09	5416.09	5416.09	5416.09	5571.22
																	706.78	6594.67	6296.7	6085.29	6094.38	6085.29	6136.32	6085.29	6085.76	6085.29	6085.3	6085.29	6085.29	6085.29	6085.29	6357.31		706.93	5725.07	5517.88	5415.18	5415.96	5415.18	5441.84	5415.18	5415.23	5415.18	5415.19	5415.18	5415.18	5415.18	5415.18	5545.39
																	706.73	6564.02	6266.66	6083.64	6091.06	6083.64	6128.65	6083.64	6084.05	6083.64	6083.65	6083.64	6083.64	6083.64	6083.64	6319.49		706.88	5613.88	5499.27	5414.37	5414.97	5414.37	5437.76	5414.37	5414.41	5414.37	5414.38	5414.37	5414.37	5414.37	5414.37	5523.31
																	706.68	6527.17	6240.01	6082.08	6088.11	6082.08	6121.72	6082.08	6082.43	6082.08	6082.09	6082.08	6082.08	6082.08	6082.08	6286.04		706.83	5556.36	5483.51	5413.65	5414.11	5413.65	5434.14	5413.65	5413.68	5413.65	5413.66	5413.65	5413.65	5413.65	5413.65	5504.51
																	706.63	6515.99	6216.49	6080.62	6085.52	6080.62	6115.49	6080.62	6080.93	6080.62	6080.63	6080.62	6080.62	6080.62	6080.62	6256.56		706.78	5642.4	5470.21	5412.97	5413.32	5412.97	5430.9	5412.97	5413	5412.97	5412.98	5412.97	5412.97	5412.97	5412.97	5488.52
																	706.58	6534.99	6195.81	6079.3	6083.26	6079.3	6109.93	6079.3	6079.56	6079.3	6079.3	6079.3	6079.3	6079.3	6079.3	6230.67		706.73	5660.43	5458.98	5412.3	5412.57	5412.3	5427.97	5412.3	5412.33	5412.3	5412.31	5412.3	5412.3	5412.3	5412.3	5474.94
																	706.53	6529.88	6177.7	6078.08	6081.28	6078.08	6104.97	6078.08	6078.31	6078.08	6078.09	6078.08	6078.08	6078.08	6078.08	6208.01		706.68	5605.8	5449.57	5411.67	5411.87	5411.67	5425.34	5411.67	5411.69	5411.67	5411.67	5411.67	5411.67	5411.67	5411.67	5463.47
																	706.48	6460.14	6161.87	6076.97	6079.55	6076.97	6100.53	6076.97	6077.16	6076.97	6076.98	6076.97	6076.97	6076.97	6076.97	6188.2		706.63	5558.54	5441.74	5411.1	5411.25	5411.1	5423.01	5411.1	5411.11	5411.1	5411.1	5411.1	5411.1	5411.1	5411.1	5453.83
																	706.43	6424.59	6148.07	6075.93	6078	6075.93	6096.56	6075.93	6076.1	6075.93	6075.94	6075.93	6075.93	6075.93	6075.93	6170.93		706.58	5589.13	5435.21	5410.56	5410.67	5410.56	5420.93	5410.56	5410.57	5410.56	5410.56	5410.56	5410.56	5410.56	5410.56	5445.72
																	706.38	6339.33	6136.05	6074.95	6076.6	6074.95	6092.98	6074.95	6075.09	6074.95	6074.95	6074.95	6074.95	6074.95	6074.95	6155.89		706.53	5638.07	5429.78	5410.02	5410.11	5410.02	5419.04	5410.02	5410.03	5410.02	5410.02	5410.02	5410.02	5410.02	5410.02	5438.9
																	706.33	6187.59	6125.62	6074.01	6075.33	6074.01	6089.75	6074.01	6074.13	6074.01	6074.01	6074.01	6074.01	6074.01	6074.01	6142.81		706.48	5577.29	5425.24	5409.48	5409.54	5409.48	5417.31	5409.48	5409.49	5409.48	5409.48	5409.48	5409.48	5409.48	5409.48	5433.15
																	706.28	6239.27	6116.59	6073.14	6074.19	6073.14	6086.87	6073.14	6073.24	6073.14	6073.14	6073.14	6073.14	6073.14	6073.14	6131.48		706.43	5533.1	5421.49	5408.97	5409.02	5408.97	5415.76	5408.97	5408.98	5408.97	5408.97	5408.97	5408.97	5408.97	5408.97	5428.34
																	706.23	6311.15	6108.81	6072.34	6073.18	6072.34	6084.3	6072.34	6072.43	6072.34	6072.34	6072.34	6072.34	6072.34	6072.34	6121.71		706.38	5597.18	5418.42	5408.52	5408.56	5408.52	5414.41	5408.52	5408.53	5408.52	5408.52	5408.52	5408.52	5408.52	5408.52	5424.35
																	706.18	6362.04	6102.14	6071.61	6072.28	6071.61	6082.02	6071.61	6071.69	6071.61	6071.61	6071.61	6071.61	6071.61	6071.61	6113.29		706.33	5588.14	5415.91	5408.12	5408.14	5408.12	5413.21	5408.12	5408.13	5408.12	5408.12	5408.12	5408.12	5408.12	5408.12	5421.03
																	706.13	6341.44	6096.42	6070.95	6071.48	6070.95	6080	6070.95	6071.02	6070.95	6070.95	6070.95	6070.95	6070.95	6070.95	6106.06		706.28	5571.35	5413.85	5407.74	5407.76	5407.74	5412.14	5407.74	5407.75	5407.74	5407.74	5407.74	5407.74	5407.74	5407.74	5418.27
																	706.08	6266.07	6091.53	6070.34	6070.75	6070.34	6078.19	6070.34	6070.4	6070.34	6070.34	6070.34	6070.34	6070.34	6070.34	6099.85		706.23	5518.48	5412.16	5407.39	5407.41	5407.39	5411.19	5407.39	5407.4	5407.39	5407.39	5407.39	5407.39	5407.39	5407.39	5415.97
																	706.03	6250.26	6087.32	6069.75	6070.07	6069.75	6076.55	6069.75	6069.79	6069.75	6069.75	6069.75	6069.75	6069.75	6069.75	6094.5		706.18	5424.57	5410.8	5407.1	5407.11	5407.1	5410.37	5407.1	5407.11	5407.1	5407.1	5407.1	5407.1	5407.1	5407.1	5414.09
																	705.98	6263.77	6083.69	6069.16	6069.42	6069.16	6075.06	6069.16	6069.2	6069.16	6069.17	6069.16	6069.16	6069.16	6069.16	6089.88		706.13	5425.83	5409.73	5406.87	5406.88	5406.87	5409.69	5406.87	5406.87	5406.87	5406.87	5406.87	5406.87	5406.87	5406.87	5412.56
																	705.93	6212.89	6080.63	6068.65	6068.85	6068.65	6073.74	6068.65	6068.68	6068.65	6068.65	6068.65	6068.65	6068.65	6068.65	6085.96		706.08	5460.42	5408.89	5406.69	5406.69	5406.69	5409.11	5406.69	5406.69	5406.69	5406.69	5406.69	5406.69	5406.69	5406.69	5411.32
																	705.88	6239.87	6078.07	6068.22	6068.37	6068.22	6072.62	6068.22	6068.25	6068.22	6068.22	6068.22	6068.22	6068.22	6068.22	6082.65		706.03	5479.29	5408.24	5406.55	5406.56	5406.55	5408.63	5406.55	5406.56	5406.55	5406.55	5406.55	5406.55	5406.55	5406.55	5410.33
																	705.83	6275.22	6075.97	6067.9	6068.02	6067.9	6071.69	6067.9	6067.92	6067.9	6067.9	6067.9	6067.9	6067.9	6067.9	6079.91		705.98	5406.24	5407.74	5406.45	5406.45	5406.45	5408.23	5406.45	5406.45	5406.45	5406.45	5406.45	5406.45	5406.45	5406.45	5409.53
																	705.78	6132.04	6074.29	6067.69	6067.79	6067.69	6070.97	6067.69	6067.71	6067.69	6067.69	6067.69	6067.69	6067.69	6067.69	6077.67		705.93	5351.57	5407.38	5406.4	5406.4	5406.4	5407.92	5406.4	5406.4	5406.4	5406.4	5406.4	5406.4	5406.4	5406.4	5408.91
																	705.73	5991.14	6072.95	6067.58	6067.65	6067.58	6070.4	6067.58	6067.6	6067.58	6067.58	6067.58	6067.58	6067.58	6067.58	6075.86		705.88	5346.15	5407.13	5406.39	5406.39	5406.39	5407.69	5406.39	5406.39	5406.39	5406.39	5406.39	5406.39	5406.39	5406.39	5408.44
																	705.68	5989.91	6071.88	6067.51	6067.57	6067.51	6069.93	6067.51	6067.53	6067.51	6067.52	6067.51	6067.51	6067.51	6067.51	6074.37		705.83	5416.89	5406.47	5405.91	5405.91	5405.91	5407.02	5405.91	5405.91	5405.91	5405.91	5405.91	5405.91	5405.91	5405.91	5407.59
																	705.63	5966.68	6070.99	6067.46	6067.5	6067.46	6069.54	6067.46	6067.47	6067.46	6067.46	6067.46	6067.46	6067.46	6067.46	6073.12		705.78	5467.59	5398.02	5397.6	5397.6	5397.6	5398.55	5397.6	5397.6	5397.6	5397.6	5397.6	5397.6	5397.6	5397.6	5398.97
																	705.58	5903.68	6070.28	6067.43	6067.46	6067.43	6069.21	6067.43	6067.44	6067.43	6067.43	6067.43	6067.43	6067.43	6067.43	6072.11		705.73	5365.2	5391.17	5390.86	5390.86	5390.86	5391.67	5390.86	5390.86	5390.86	5390.86	5390.86	5390.86	5390.86	5390.86	5391.98
																	705.53	5931.06	6065.16	6062.87	6062.89	6062.87	6064.39	6062.87	6062.88	6062.87	6062.87	6062.87	6062.87	6062.87	6062.87	6066.72		705.68	5369.8	5387.76	5387.53	5387.53	5387.53	5388.22	5387.53	5387.53	5387.53	5387.53	5387.53	5387.53	5387.53	5387.53	5388.45
																	705.48	6081.7	6064.14	6062.3	6062.32	6062.3	6063.61	6062.3	6062.31	6062.3	6062.3	6062.3	6062.3	6062.3	6062.3	6065.48		705.63	5381.28	5387.51	5387.34	5387.34	5387.34	5387.93	5387.34	5387.34	5387.34	5387.34	5387.34	5387.34	5387.34	5387.34	5388.1
																	705.43	6216.71	6062.32	6060.85	6060.86	6060.85	6061.96	6060.85	6060.85	6060.85	6060.85	6060.85	6060.85	6060.85	6060.85	6063.45		705.58	5427.5	5387.1	5386.98	5386.98	5386.98	5387.47	5386.98	5386.98	5386.98	5386.98	5386.98	5386.98	5386.98	5386.98	5387.6
																	705.38	6125.32	6058.69	6057.51	6057.52	6057.51	6058.46	6057.51	6057.52	6057.51	6057.51	6057.51	6057.51	6057.51	6057.51	6059.65		705.53	5367.82	5386.02	5385.93	5385.93	5385.93	5386.35	5385.93	5385.93	5385.93	5385.93	5385.93	5385.93	5385.93	5385.93	5386.45
																	705.33	6128.25	6052.23	6051.29	6051.3	6051.29	6052.1	6051.29	6051.3	6051.29	6051.29	6051.29	6051.29	6051.29	6051.29	6053.05		705.48	5402.28	5384.62	5384.55	5384.55	5384.55	5384.91	5384.55	5384.55	5384.55	5384.55	5384.55	5384.55	5384.55	5384.55	5384.97
																	705.28	6225.05	6043.58	6042.84	6042.85	6042.84	6043.53	6042.84	6042.84	6042.84	6042.84	6042.84	6042.84	6042.84	6042.84	6044.28		705.43	5366.71	5383.5	5383.45	5383.45	5383.45	5383.75	5383.45	5383.45	5383.45	5383.45	5383.45	5383.45	5383.45	5383.45	5383.8
																	705.23	6196.29	6032.44	6031.86	6031.86	6031.86	6032.44	6031.86	6031.86	6031.86	6031.86	6031.86	6031.86	6031.86	6031.86	6033.04		705.38	5374.22	5381.96	5381.92	5381.92	5381.92	5382.18	5381.92	5381.92	5381.92	5381.92	5381.92	5381.92	5381.92	5381.92	5382.21
																	705.18	6141.77	6018.93	6018.47	6018.47	6018.47	6018.96	6018.47	6018.47	6018.47	6018.47	6018.47	6018.47	6018.47	6018.47	6019.43		705.33	5454.33	5380.48	5380.45	5380.45	5380.45	5380.67	5380.45	5380.45	5380.45	5380.45	5380.45	5380.45	5380.45	5380.45	5380.69
																	705.13	6221.22	6004.58	6004.21	6004.22	6004.21	6004.64	6004.21	6004.22	6004.21	6004.21	6004.21	6004.21	6004.21	6004.21	6005		705.28	5459.4	5378.89	5378.87	5378.87	5378.87	5379.05	5378.87	5378.87	5378.87	5378.87	5378.87	5378.87	5378.87	5378.87	5379.07
																	705.08	6109.25	5990.78	5990.49	5990.49	5990.49	5990.85	5990.49	5990.49	5990.49	5990.49	5990.49	5990.49	5990.49	5990.49	5991.14		705.23	5400.6	5377.19	5377.18	5377.18	5377.18	5377.33	5377.18	5377.18	5377.18	5377.18	5377.18	5377.18	5377.18	5377.18	5377.34
																	705.03	6055.98	5977.22	5977	5977	5977	5977.3	5977	5977	5977	5977	5977	5977	5977	5977	5977.53		705.18	5421.62	5375.13	5375.12	5375.12	5375.12	5375.25	5375.12	5375.12	5375.12	5375.12	5375.12	5375.12	5375.12	5375.12	5375.26
																	704.98	6049.99	5964.48	5964.3	5964.31	5964.3	5964.56	5964.3	5964.31	5964.3	5964.3	5964.3	5964.3	5964.3	5964.3	5964.73		705.13	5339.98	5372.74	5372.73	5372.73	5372.73	5372.84	5372.73	5372.73	5372.73	5372.73	5372.73	5372.73	5372.73	5372.73	5372.85
																	704.93	6031.09	5953.74	5953.6	5953.6	5953.6	5953.82	5953.6	5953.6	5953.6	5953.6	5953.6	5953.6	5953.6	5953.6	5953.96		705.08	5380.38	5369.85	5369.84	5369.84	5369.84	5369.94	5369.84	5369.84	5369.84	5369.84	5369.84	5369.84	5369.84	5369.84	5369.94
																	704.88	6025.51	5944.02	5943.92	5943.92	5943.92	5944.1	5943.92	5943.92	5943.92	5943.92	5943.92	5943.92	5943.92	5943.92	5944.2		705.03	5425.68	5366.38	5366.38	5366.38	5366.38	5366.45	5366.38	5366.38	5366.38	5366.38	5366.38	5366.38	5366.38	5366.38	5366.45
																	704.83	5970	5935.24	5935.16	5935.16	5935.16	5935.31	5935.16	5935.16	5935.16	5935.16	5935.16	5935.16	5935.16	5935.16	5935.39		704.98	5408.7	5362.76	5362.76	5362.76	5362.76	5362.82	5362.76	5362.76	5362.76	5362.76	5362.76	5362.76	5362.76	5362.76	5362.82
																	704.78	5921.01	5929	5928.94	5928.94	5928.94	5929.06	5928.94	5928.94	5928.94	5928.94	5928.94	5928.94	5928.94	5928.94	5929.13		704.93	5434.57	5359.42	5359.41	5359.41	5359.41	5359.47	5359.41	5359.41	5359.41	5359.41	5359.41	5359.41	5359.41	5359.41	5359.47
																	704.73	5910.85	5924.51	5924.46	5924.46	5924.46	5924.57	5924.46	5924.46	5924.46	5924.46	5924.46	5924.46	5924.46	5924.46	5924.62		704.88	5424.65	5356.02	5356.02	5356.02	5356.02	5356.06	5356.02	5356.02	5356.02	5356.02	5356.02	5356.02	5356.02	5356.02	5356.06
																	704.68	5996.15	5920.84	5920.8	5920.8	5920.8	5920.89	5920.8	5920.8	5920.8	5920.8	5920.8	5920.8	5920.8	5920.8	5920.93		704.83	5442.18	5352.83	5352.83	5352.83	5352.83	5352.87	5352.83	5352.83	5352.83	5352.83	5352.83	5352.83	5352.83	5352.83	5352.87
																	704.63	5959.5	5917.64	5917.61	5917.61	5917.61	5917.69	5917.61	5917.61	5917.61	5917.61	5917.61	5917.61	5917.61	5917.61	5917.71		704.78	5441.91	5349.24	5349.24	5349.24	5349.24	5349.27	5349.24	5349.24	5349.24	5349.24	5349.24	5349.24	5349.24	5349.24	5349.27
																	704.58	5892.62	5915.24	5915.22	5915.22	5915.22	5915.29	5915.22	5915.22	5915.22	5915.22	5915.22	5915.22	5915.22	5915.22	5915.31		704.73	5373.98	5344.99	5344.99	5344.99	5344.99	5345.02	5344.99	5344.99	5344.99	5344.99	5344.99	5344.99	5344.99	5344.99	5345.02
																	704.53	5879.76	5913.73	5913.72	5913.72	5913.72	5913.77	5913.72	5913.72	5913.72	5913.72	5913.72	5913.72	5913.72	5913.72	5913.79		704.68	5373.08	5340.47	5340.47	5340.47	5340.47	5340.49	5340.47	5340.47	5340.47	5340.47	5340.47	5340.47	5340.47	5340.47	5340.49
																	704.48	5932.26	5912.2	5912.19	5912.19	5912.19	5912.23	5912.19	5912.19	5912.19	5912.19	5912.19	5912.19	5912.19	5912.19	5912.25		704.63	5349.78	5336.09	5336.09	5336.09	5336.09	5336.1	5336.09	5336.09	5336.09	5336.09	5336.09	5336.09	5336.09	5336.09	5336.1
																	704.43	5966.85	5910.73	5910.72	5910.72	5910.72	5910.76	5910.72	5910.72	5910.72	5910.72	5910.72	5910.72	5910.72	5910.72	5910.77		704.58	5375.52	5332.13	5332.13	5332.13	5332.13	5332.14	5332.13	5332.13	5332.13	5332.13	5332.13	5332.13	5332.13	5332.13	5332.14
																	704.38	5920.03	5909.28	5909.27	5909.27	5909.27	5909.3	5909.27	5909.27	5909.27	5909.27	5909.27	5909.27	5909.27	5909.27	5909.31		704.53	5455.15	5328.18	5328.18	5328.18	5328.18	5328.19	5328.18	5328.18	5328.18	5328.18	5328.18	5328.18	5328.18	5328.18	5328.19
																	704.33	5910.95	5908.23	5908.23	5908.23	5908.23	5908.25	5908.23	5908.23	5908.23	5908.23	5908.23	5908.23	5908.23	5908.23	5908.26		704.48	5430.08	5324.34	5324.34	5324.34	5324.34	5324.35	5324.34	5324.34	5324.34	5324.34	5324.34	5324.34	5324.34	5324.34	5324.35
																	704.28	5954.82	5906.9	5906.89	5906.89	5906.89	5906.92	5906.89	5906.89	5906.89	5906.89	5906.89	5906.89	5906.89	5906.89	5906.92		704.43	5340.68	5320.75	5320.75	5320.75	5320.75	5320.76	5320.75	5320.75	5320.75	5320.75	5320.75	5320.75	5320.75	5320.75	5320.76
																	704.23	5895.04	5904.74	5904.74	5904.74	5904.74	5904.76	5904.74	5904.74	5904.74	5904.74	5904.74	5904.74	5904.74	5904.74	5904.76		704.38	5316.66	5317.32	5317.32	5317.32	5317.32	5317.33	5317.32	5317.32	5317.32	5317.32	5317.32	5317.32	5317.32	5317.32	5317.33
																	704.18	5889.25	5902.39	5902.38	5902.38	5902.38	5902.4	5902.38	5902.38	5902.38	5902.38	5902.38	5902.38	5902.38	5902.38	5902.4		704.33	5384.19	5313.98	5313.98	5313.98	5313.98	5313.99	5313.98	5313.98	5313.98	5313.98	5313.98	5313.98	5313.98	5313.98	5313.99
																	704.13	5930.24	5899.26	5899.26	5899.26	5899.26	5899.27	5899.26	5899.26	5899.26	5899.26	5899.26	5899.26	5899.26	5899.26	5899.27		704.28	5384.5	5310.25	5310.25	5310.25	5310.25	5310.25	5310.25	5310.25	5310.25	5310.25	5310.25	5310.25	5310.25	5310.25	5310.25
																	704.08	5975.9	5895.94	5895.94	5895.94	5895.94	5895.95	5895.94	5895.94	5895.94	5895.94	5895.94	5895.94	5895.94	5895.94	5895.95		704.23	5361.12	5306.82	5306.82	5306.82	5306.82	5306.83	5306.82	5306.82	5306.82	5306.82	5306.82	5306.82	5306.82	5306.82	5306.83
																	704.03	5951.76	5893.07	5893.07	5893.07	5893.07	5893.08	5893.07	5893.07	5893.07	5893.07	5893.07	5893.07	5893.07	5893.07	5893.08		704.18	5310.72	5304.23	5304.23	5304.23	5304.23	5304.23	5304.23	5304.23	5304.23	5304.23	5304.23	5304.23	5304.23	5304.23	5304.23
																	703.98	5871.57	5890.47	5890.47	5890.47	5890.47	5890.48	5890.47	5890.47	5890.47	5890.47	5890.47	5890.47	5890.47	5890.47	5890.48		704.13	5324.26	5302.25	5302.25	5302.25	5302.25	5302.25	5302.25	5302.25	5302.25	5302.25	5302.25	5302.25	5302.25	5302.25	5302.25
																	703.93	5976.9	5889.08	5889.08	5889.08	5889.08	5889.09	5889.08	5889.08	5889.08	5889.08	5889.08	5889.08	5889.08	5889.08	5889.09		704.08	5386.76	5300.45	5300.45	5300.45	5300.45	5300.45	5300.45	5300.45	5300.45	5300.45	5300.45	5300.45	5300.45	5300.45	5300.45
																	703.88	5948.82	5887.81	5887.81	5887.81	5887.81	5887.82	5887.81	5887.81	5887.81	5887.81	5887.81	5887.81	5887.81	5887.81	5887.82		704.03	5286.35	5298.99	5298.99	5298.99	5298.99	5298.99	5298.99	5298.99	5298.99	5298.99	5298.99	5298.99	5298.99	5298.99	5298.99
																	703.83	5838.76	5886.11	5886.11	5886.11	5886.11	5886.11	5886.11	5886.11	5886.11	5886.11	5886.11	5886.11	5886.11	5886.11	5886.11		703.98	5280.42	5298.01	5298.01	5298.01	5298.01	5298.01	5298.01	5298.01	5298.01	5298.01	5298.01	5298.01	5298.01	5298.01	5298.01
																	703.78	5849.1	5884.56	5884.56	5884.56	5884.56	5884.57	5884.56	5884.56	5884.56	5884.56	5884.56	5884.56	5884.56	5884.56	5884.57		703.93	5299.24	5297.45	5297.45	5297.45	5297.45	5297.45	5297.45	5297.45	5297.45	5297.45	5297.45	5297.45	5297.45	5297.45	5297.46
																	703.73	5806.23	5882.99	5882.99	5882.99	5882.99	5883	5882.99	5882.99	5882.99	5882.99	5882.99	5882.99	5882.99	5882.99	5883		703.88	5290.61	5297.36	5297.36	5297.36	5297.36	5297.37	5297.36	5297.36	5297.36	5297.36	5297.36	5297.36	5297.36	5297.36	5297.37
																	703.68	5860.68	5881.46	5881.46	5881.46	5881.46	5881.46	5881.46	5881.46	5881.46	5881.46	5881.46	5881.46	5881.46	5881.46	5881.46		703.83	5241.33	5296.92	5296.92	5296.92	5296.92	5296.92	5296.92	5296.92	5296.92	5296.92	5296.92	5296.92	5296.92	5296.92	5296.92
																	703.63	5910.52	5880.38	5880.38	5880.38	5880.38	5880.39	5880.38	5880.38	5880.38	5880.38	5880.38	5880.38	5880.38	5880.38	5880.39		703.78	5288.69	5296.31	5296.31	5296.31	5296.31	5296.31	5296.31	5296.31	5296.31	5296.31	5296.31	5296.31	5296.31	5296.31	5296.31
																	703.58	5889.49	5879.63	5879.63	5879.63	5879.63	5879.63	5879.63	5879.63	5879.63	5879.63	5879.63	5879.63	5879.63	5879.63	5879.63		703.73	5301.01	5296.2	5296.2	5296.2	5296.2	5296.2	5296.2	5296.2	5296.2	5296.2	5296.2	5296.2	5296.2	5296.2	5296.2
																	703.53	5954.18	5877.29	5877.29	5877.29	5877.29	5877.29	5877.29	5877.29	5877.29	5877.29	5877.29	5877.29	5877.29	5877.29	5877.29		703.68	5276.03	5295.87	5295.87	5295.87	5295.87	5295.87	5295.87	5295.87	5295.87	5295.87	5295.87	5295.87	5295.87	5295.87	5295.87
																	703.48	5923.74	5873.09	5873.09	5873.09	5873.09	5873.09	5873.09	5873.09	5873.09	5873.09	5873.09	5873.09	5873.09	5873.09	5873.09		703.63	5370.65	5295.15	5295.15	5295.15	5295.15	5295.15	5295.15	5295.15	5295.15	5295.15	5295.15	5295.15	5295.15	5295.15	5295.15
																	703.43	5802.15	5868.67	5868.67	5868.67	5868.67	5868.67	5868.67	5868.67	5868.67	5868.67	5868.67	5868.67	5868.67	5868.67	5868.67		703.58	5349.06	5293.96	5293.96	5293.96	5293.96	5293.96	5293.96	5293.96	5293.96	5293.96	5293.96	5293.96	5293.96	5293.96	5293.96
																	703.38	5916	5864.27	5864.27	5864.27	5864.27	5864.27	5864.27	5864.27	5864.27	5864.27	5864.27	5864.27	5864.27	5864.27	5864.27		703.53	5276.08	5292.23	5292.23	5292.23	5292.23	5292.23	5292.23	5292.23	5292.23	5292.23	5292.23	5292.23	5292.23	5292.23	5292.23
																	703.33	6093.94	5859.85	5859.85	5859.85	5859.85	5859.85	5859.85	5859.85	5859.85	5859.85	5859.85	5859.85	5859.85	5859.85	5859.85		703.48	5344.93	5289.92	5289.92	5289.92	5289.92	5289.92	5289.92	5289.92	5289.92	5289.92	5289.92	5289.92	5289.92	5289.92	5289.92
																	703.28	5986.92	5854.51	5854.51	5854.51	5854.51	5854.51	5854.51	5854.51	5854.51	5854.51	5854.51	5854.51	5854.51	5854.51	5854.51		703.43	5389.38	5287.22	5287.22	5287.22	5287.22	5287.22	5287.22	5287.22	5287.22	5287.22	5287.22	5287.22	5287.22	5287.22	5287.22
																	703.23	5822.17	5848.27	5848.27	5848.27	5848.27	5848.27	5848.27	5848.27	5848.27	5848.27	5848.27	5848.27	5848.27	5848.27	5848.27		703.38	5426.67	5284.4	5284.4	5284.4	5284.4	5284.4	5284.4	5284.4	5284.4	5284.4	5284.4	5284.4	5284.4	5284.4	5284.4
																	703.18	5754.26	5842.59	5842.59	5842.59	5842.59	5842.59	5842.59	5842.59	5842.59	5842.59	5842.59	5842.59	5842.59	5842.59	5842.59		703.33	5438.3	5281.75	5281.75	5281.75	5281.75	5281.75	5281.75	5281.75	5281.75	5281.75	5281.75	5281.75	5281.75	5281.75	5281.75
																	703.13	5813.86	5838.09	5838.09	5838.09	5838.09	5838.09	5838.09	5838.09	5838.09	5838.09	5838.09	5838.09	5838.09	5838.09	5838.09		703.28	5391.7	5279.46	5279.46	5279.46	5279.46	5279.46	5279.46	5279.46	5279.46	5279.46	5279.46	5279.46	5279.46	5279.46	5279.46
																	703.08	5951.8	5832.59	5832.59	5832.59	5832.59	5832.59	5832.59	5832.59	5832.59	5832.59	5832.59	5832.59	5832.59	5832.59	5832.59		703.23	5381.34	5277.01	5277.01	5277.01	5277.01	5277.01	5277.01	5277.01	5277.01	5277.01	5277.01	5277.01	5277.01	5277.01	5277.01
																	703.03	5921.86	5826.57	5826.57	5826.57	5826.57	5826.57	5826.57	5826.57	5826.57	5826.57	5826.57	5826.57	5826.57	5826.57	5826.57		703.18	5307.7	5274.13	5274.13	5274.13	5274.13	5274.13	5274.13	5274.13	5274.13	5274.13	5274.13	5274.13	5274.13	5274.13	5274.13
																	702.98	5835.8	5822.56	5822.56	5822.56	5822.56	5822.56	5822.56	5822.56	5822.56	5822.56	5822.56	5822.56	5822.56	5822.56	5822.56		703.13	5193.2	5271.56	5271.56	5271.56	5271.56	5271.56	5271.56	5271.56	5271.56	5271.56	5271.56	5271.56	5271.56	5271.56	5271.56
																	702.93	5754.34	5820.16	5820.16	5820.16	5820.16	5820.16	5820.16	5820.16	5820.16	5820.16	5820.16	5820.16	5820.16	5820.16	5820.16		703.08	5237.89	5269.48	5269.48	5269.48	5269.48	5269.48	5269.48	5269.48	5269.48	5269.48	5269.48	5269.48	5269.48	5269.48	5269.48
																	702.88	5852.6	5817.71	5817.71	5817.71	5817.71	5817.71	5817.71	5817.71	5817.71	5817.71	5817.71	5817.71	5817.71	5817.71	5817.71		703.03	5371.21	5267.75	5267.75	5267.75	5267.75	5267.75	5267.75	5267.75	5267.75	5267.75	5267.75	5267.75	5267.75	5267.75	5267.75
																	702.83	5913.33	5814.56	5814.56	5814.56	5814.56	5814.56	5814.56	5814.56	5814.56	5814.56	5814.56	5814.56	5814.56	5814.56	5814.56		702.98	5375.77	5266.26	5266.26	5266.26	5266.26	5266.26	5266.26	5266.26	5266.26	5266.26	5266.26	5266.26	5266.26	5266.26	5266.26
																	702.78	5842.72	5810.87	5810.87	5810.87	5810.87	5810.87	5810.87	5810.87	5810.87	5810.87	5810.87	5810.87	5810.87	5810.87	5810.87		702.93	5225.18	5264.91	5264.91	5264.91	5264.91	5264.91	5264.91	5264.91	5264.91	5264.91	5264.91	5264.91	5264.91	5264.91	5264.91
																	702.73	5793.14	5809.03	5809.03	5809.03	5809.03	5809.03	5809.03	5809.03	5809.03	5809.03	5809.03	5809.03	5809.03	5809.03	5809.03		702.88	5215.87	5263.66	5263.66	5263.66	5263.66	5263.66	5263.66	5263.66	5263.66	5263.66	5263.66	5263.66	5263.66	5263.66	5263.66
																	702.68	5802.49	5808.18	5808.18	5808.18	5808.18	5808.18	5808.18	5808.18	5808.18	5808.18	5808.18	5808.18	5808.18	5808.18	5808.18		702.83	5300	5262.32	5262.32	5262.32	5262.32	5262.32	5262.32	5262.32	5262.32	5262.32	5262.32	5262.32	5262.32	5262.32	5262.32
																	702.63	5798.47	5807.87	5807.87	5807.87	5807.87	5807.87	5807.87	5807.87	5807.87	5807.87	5807.87	5807.87	5807.87	5807.87	5807.87		702.78	5347.52	5260.64	5260.64	5260.64	5260.64	5260.64	5260.64	5260.64	5260.64	5260.64	5260.64	5260.64	5260.64	5260.64	5260.64
																	702.58	5837.67	5807.69	5807.69	5807.69	5807.69	5807.69	5807.69	5807.69	5807.69	5807.69	5807.69	5807.69	5807.69	5807.69	5807.69		702.73	5334.22	5258.78	5258.78	5258.78	5258.78	5258.78	5258.78	5258.78	5258.78	5258.78	5258.78	5258.78	5258.78	5258.78	5258.78
																	702.53	5739.54	5807.4	5807.4	5807.4	5807.4	5807.4	5807.4	5807.4	5807.4	5807.4	5807.4	5807.4	5807.4	5807.4	5807.4		702.68	5336.13	5257.01	5257.01	5257.01	5257.01	5257.01	5257.01	5257.01	5257.01	5257.01	5257.01	5257.01	5257.01	5257.01	5257.01
																	702.48	5809.6	5807.06	5807.06	5807.06	5807.06	5807.06	5807.06	5807.06	5807.06	5807.06	5807.06	5807.06	5807.06	5807.06	5807.06		702.63	5319.55	5255.47	5255.47	5255.47	5255.47	5255.47	5255.47	5255.47	5255.47	5255.47	5255.47	5255.47	5255.47	5255.47	5255.47
																	702.43	5774.9	5806.67	5806.67	5806.67	5806.67	5806.67	5806.67	5806.67	5806.67	5806.67	5806.67	5806.67	5806.67	5806.67	5806.67		702.58	5276.81	5253.59	5253.59	5253.59	5253.59	5253.59	5253.59	5253.59	5253.59	5253.59	5253.59	5253.59	5253.59	5253.59	5253.59
																	702.38	5722.17	5806.03	5806.03	5806.03	5806.03	5806.03	5806.03	5806.03	5806.03	5806.03	5806.03	5806.03	5806.03	5806.03	5806.03		702.53	5277.69	5251.4	5251.4	5251.4	5251.4	5251.4	5251.4	5251.4	5251.4	5251.4	5251.4	5251.4	5251.4	5251.4	5251.4
																	702.33	5869.11	5805.35	5805.35	5805.35	5805.35	5805.35	5805.35	5805.35	5805.35	5805.35	5805.35	5805.35	5805.35	5805.35	5805.35		702.48	5321.1	5249.23	5249.23	5249.23	5249.23	5249.23	5249.23	5249.23	5249.23	5249.23	5249.23	5249.23	5249.23	5249.23	5249.23
																	702.28	5913.56	5804.17	5804.17	5804.17	5804.17	5804.17	5804.17	5804.17	5804.17	5804.17	5804.17	5804.17	5804.17	5804.17	5804.17		702.43	5289.97	5247.29	5247.29	5247.29	5247.29	5247.29	5247.29	5247.29	5247.29	5247.29	5247.29	5247.29	5247.29	5247.29	5247.29
																	702.23	5846.11	5802.48	5802.48	5802.48	5802.48	5802.48	5802.48	5802.48	5802.48	5802.48	5802.48	5802.48	5802.48	5802.48	5802.48		702.38	5309.08	5245.56	5245.56	5245.56	5245.56	5245.56	5245.56	5245.56	5245.56	5245.56	5245.56	5245.56	5245.56	5245.56	5245.56
																	702.18	5836.56	5800.21	5800.21	5800.21	5800.21	5800.21	5800.21	5800.21	5800.21	5800.21	5800.21	5800.21	5800.21	5800.21	5800.21		702.33	5286.89	5243.6	5243.6	5243.6	5243.6	5243.6	5243.6	5243.6	5243.6	5243.6	5243.6	5243.6	5243.6	5243.6	5243.6
																	702.13	5796.42	5798.15	5798.15	5798.15	5798.15	5798.15	5798.15	5798.15	5798.15	5798.15	5798.15	5798.15	5798.15	5798.15	5798.15		702.28	5271.88	5241.57	5241.57	5241.57	5241.57	5241.57	5241.57	5241.57	5241.57	5241.57	5241.57	5241.57	5241.57	5241.57	5241.57
																	702.08	5893.4	5796	5796	5796	5796	5796	5796	5796	5796	5796	5796	5796	5796	5796	5796		702.23	5258.18	5239.34	5239.34	5239.34	5239.34	5239.34	5239.34	5239.34	5239.34	5239.34	5239.34	5239.34	5239.34	5239.34	5239.34
																	702.03	5925.73	5792.86	5792.86	5792.86	5792.86	5792.86	5792.86	5792.86	5792.86	5792.86	5792.86	5792.86	5792.86	5792.86	5792.86		702.18	5249.73	5236.81	5236.81	5236.81	5236.81	5236.81	5236.81	5236.81	5236.81	5236.81	5236.81	5236.81	5236.81	5236.81	5236.81
																	701.98	5839.33	5789.43	5789.43	5789.43	5789.43	5789.43	5789.43	5789.43	5789.43	5789.43	5789.43	5789.43	5789.43	5789.43	5789.43		702.13	5388.87	5234.17	5234.17	5234.17	5234.17	5234.17	5234.17	5234.17	5234.17	5234.17	5234.17	5234.17	5234.17	5234.17	5234.17
																	701.93	5739.82	5786.54	5786.54	5786.54	5786.54	5786.54	5786.54	5786.54	5786.54	5786.54	5786.54	5786.54	5786.54	5786.54	5786.54		702.08	5318.68	5231.33	5231.33	5231.33	5231.33	5231.33	5231.33	5231.33	5231.33	5231.33	5231.33	5231.33	5231.33	5231.33	5231.33
																	701.88	5768.01	5783.72	5783.72	5783.72	5783.72	5783.72	5783.72	5783.72	5783.72	5783.72	5783.72	5783.72	5783.72	5783.72	5783.72		702.03	5315.85	5228.76	5228.76	5228.76	5228.76	5228.76	5228.76	5228.76	5228.76	5228.76	5228.76	5228.76	5228.76	5228.76	5228.76
																	701.83	5905.33	5780.72	5780.72	5780.72	5780.72	5780.72	5780.72	5780.72	5780.72	5780.72	5780.72	5780.72	5780.72	5780.72	5780.72		701.98	5343.7	5226.53	5226.53	5226.53	5226.53	5226.53	5226.53	5226.53	5226.53	5226.53	5226.53	5226.53	5226.53	5226.53	5226.53
																	701.78	5893.44	5777.36	5777.36	5777.36	5777.36	5777.36	5777.36	5777.36	5777.36	5777.36	5777.36	5777.36	5777.36	5777.36	5777.36		701.93	5328.39	5224.6	5224.6	5224.6	5224.6	5224.6	5224.6	5224.6	5224.6	5224.6	5224.6	5224.6	5224.6	5224.6	5224.6
																	701.73	5763.78	5774.19	5774.19	5774.19	5774.19	5774.19	5774.19	5774.19	5774.19	5774.19	5774.19	5774.19	5774.19	5774.19	5774.19		701.88	5325.89	5222.82	5222.82	5222.82	5222.82	5222.82	5222.82	5222.82	5222.82	5222.82	5222.82	5222.82	5222.82	5222.82	5222.82
																	701.68	5802.1	5771.44	5771.44	5771.44	5771.44	5771.44	5771.44	5771.44	5771.44	5771.44	5771.44	5771.44	5771.44	5771.44	5771.44		701.83	5201.2	5221	5221	5221	5221	5221	5221	5221	5221	5221	5221	5221	5221	5221	5221
																	701.63	5839.41	5768.48	5768.48	5768.48	5768.48	5768.48	5768.48	5768.48	5768.48	5768.48	5768.48	5768.48	5768.48	5768.48	5768.48		701.78	5157.41	5219.58	5219.58	5219.58	5219.58	5219.58	5219.58	5219.58	5219.58	5219.58	5219.58	5219.58	5219.58	5219.58	5219.58
																	701.58	5841.91	5764.8	5764.8	5764.8	5764.8	5764.8	5764.8	5764.8	5764.8	5764.8	5764.8	5764.8	5764.8	5764.8	5764.8		701.73	5166.24	5218.4	5218.4	5218.4	5218.4	5218.4	5218.4	5218.4	5218.4	5218.4	5218.4	5218.4	5218.4	5218.4	5218.4
																	701.53	5817.62	5760.94	5760.94	5760.94	5760.94	5760.94	5760.94	5760.94	5760.94	5760.94	5760.94	5760.94	5760.94	5760.94	5760.94		701.68	5189.73	5217.76	5217.76	5217.76	5217.76	5217.76	5217.76	5217.76	5217.76	5217.76	5217.76	5217.76	5217.76	5217.76	5217.76
																	701.48	5803.79	5757.31	5757.31	5757.31	5757.31	5757.31	5757.31	5757.31	5757.31	5757.31	5757.31	5757.31	5757.31	5757.31	5757.31		701.63	5249.64	5217.43	5217.43	5217.43	5217.43	5217.43	5217.43	5217.43	5217.43	5217.43	5217.43	5217.43	5217.43	5217.43	5217.43
																	701.43	5853.37	5753.58	5753.58	5753.58	5753.58	5753.58	5753.58	5753.58	5753.58	5753.58	5753.58	5753.58	5753.58	5753.58	5753.58		701.58	5248.68	5217.16	5217.16	5217.16	5217.16	5217.16	5217.16	5217.16	5217.16	5217.16	5217.16	5217.16	5217.16	5217.16	5217.16
																	701.38	5858.88	5749.63	5749.63	5749.63	5749.63	5749.63	5749.63	5749.63	5749.63	5749.63	5749.63	5749.63	5749.63	5749.63	5749.63		701.53	5236.44	5219.88	5219.88	5219.88	5219.88	5219.88	5219.88	5219.88	5219.88	5219.88	5219.88	5219.88	5219.88	5219.88	5219.88
																	701.33	5768.12	5745.76	5745.76	5745.76	5745.76	5745.76	5745.76	5745.76	5745.76	5745.76	5745.76	5745.76	5745.76	5745.76	5745.76		701.48	5143.2	5223.18	5223.18	5223.18	5223.18	5223.18	5223.18	5223.18	5223.18	5223.18	5223.18	5223.18	5223.18	5223.18	5223.18
																	701.28	5818.49	5742.02	5742.02	5742.02	5742.02	5742.02	5742.02	5742.02	5742.02	5742.02	5742.02	5742.02	5742.02	5742.02	5742.02		701.43	5246.26	5226.48	5226.48	5226.48	5226.48	5226.48	5226.48	5226.48	5226.48	5226.48	5226.48	5226.48	5226.48	5226.48	5226.48
																	701.23	5877.26	5738.28	5738.28	5738.28	5738.28	5738.28	5738.28	5738.28	5738.28	5738.28	5738.28	5738.28	5738.28	5738.28	5738.28		701.38	5306.64	5229.77	5229.77	5229.77	5229.77	5229.77	5229.77	5229.77	5229.77	5229.77	5229.77	5229.77	5229.77	5229.77	5229.77
																	701.18	5772.41	5734.4	5734.4	5734.4	5734.4	5734.4	5734.4	5734.4	5734.4	5734.4	5734.4	5734.4	5734.4	5734.4	5734.4		701.33	5243.31	5233.07	5233.07	5233.07	5233.07	5233.07	5233.07	5233.07	5233.07	5233.07	5233.07	5233.07	5233.07	5233.07	5233.07
																	701.13	5746.01	5730.48	5730.48	5730.48	5730.48	5730.48	5730.48	5730.48	5730.48	5730.48	5730.48	5730.48	5730.48	5730.48	5730.48		701.28	5231.19	5236.37	5236.37	5236.37	5236.37	5236.37	5236.37	5236.37	5236.37	5236.37	5236.37	5236.37	5236.37	5236.37	5236.37
																	701.08	5775.67	5727.07	5727.07	5727.07	5727.07	5727.07	5727.07	5727.07	5727.07	5727.07	5727.07	5727.07	5727.07	5727.07	5727.07		701.23	5255.2	5239.66	5239.66	5239.66	5239.66	5239.66	5239.66	5239.66	5239.66	5239.66	5239.66	5239.66	5239.66	5239.66	5239.66
																	701.03	5803.32	5724.15	5724.15	5724.15	5724.15	5724.15	5724.15	5724.15	5724.15	5724.15	5724.15	5724.15	5724.15	5724.15	5724.15		701.18	5354.46	5242.96	5242.96	5242.96	5242.96	5242.96	5242.96	5242.96	5242.96	5242.96	5242.96	5242.96	5242.96	5242.96	5242.96
																	700.98	5812.88	5721.45	5721.45	5721.45	5721.45	5721.45	5721.45	5721.45	5721.45	5721.45	5721.45	5721.45	5721.45	5721.45	5721.45		701.13	5352.09	5246.25	5246.25	5246.25	5246.25	5246.25	5246.25	5246.25	5246.25	5246.25	5246.25	5246.25	5246.25	5246.25	5246.25
																	700.93	5772.45	5719.47	5719.47	5719.47	5719.47	5719.47	5719.47	5719.47	5719.47	5719.47	5719.47	5719.47	5719.47	5719.47	5719.47		701.08	5266.23	5249.55	5249.55	5249.55	5249.55	5249.55	5249.55	5249.55	5249.55	5249.55	5249.55	5249.55	5249.55	5249.55	5249.55
																	700.88	5711.04	5718.38	5718.38	5718.38	5718.38	5718.38	5718.38	5718.38	5718.38	5718.38	5718.38	5718.38	5718.38	5718.38	5718.38		701.03	5206.65	5252.85	5252.85	5252.85	5252.85	5252.85	5252.85	5252.85	5252.85	5252.85	5252.85	5252.85	5252.85	5252.85	5252.85
																	700.83	5724.27	5717.2	5717.2	5717.2	5717.2	5717.2	5717.2	5717.2	5717.2	5717.2	5717.2	5717.2	5717.2	5717.2	5717.2		700.98	5268.91	5256.14	5256.14	5256.14	5256.14	5256.14	5256.14	5256.14	5256.14	5256.14	5256.14	5256.14	5256.14	5256.14	5256.14
																	700.78	5693.57	5715.7	5715.7	5715.7	5715.7	5715.7	5715.7	5715.7	5715.7	5715.7	5715.7	5715.7	5715.7	5715.7	5715.7		700.93	5204.15	5259.44	5259.44	5259.44	5259.44	5259.44	5259.44	5259.44	5259.44	5259.44	5259.44	5259.44	5259.44	5259.44	5259.44
																	700.73	5644.06	5714.45	5714.45	5714.45	5714.45	5714.45	5714.45	5714.45	5714.45	5714.45	5714.45	5714.45	5714.45	5714.45	5714.45		700.88	5278.21	5262.74	5262.74	5262.74	5262.74	5262.74	5262.74	5262.74	5262.74	5262.74	5262.74	5262.74	5262.74	5262.74	5262.74
																	700.68	5670.63	5713.48	5713.48	5713.48	5713.48	5713.48	5713.48	5713.48	5713.48	5713.48	5713.48	5713.48	5713.48	5713.48	5713.48		700.83	5279.47	5266.03	5266.03	5266.03	5266.03	5266.03	5266.03	5266.03	5266.03	5266.03	5266.03	5266.03	5266.03	5266.03	5266.03
																	700.63	5782.86	5712.93	5712.93	5712.93	5712.93	5712.93	5712.93	5712.93	5712.93	5712.93	5712.93	5712.93	5712.93	5712.93	5712.93		700.78	5270.03	5269.33	5269.33	5269.33	5269.33	5269.33	5269.33	5269.33	5269.33	5269.33	5269.33	5269.33	5269.33	5269.33	5269.33
																	700.58	5799.85	5712.69	5712.69	5712.69	5712.69	5712.69	5712.69	5712.69	5712.69	5712.69	5712.69	5712.69	5712.69	5712.69	5712.69		700.73	5329.33	5274.59	5274.59	5274.59	5274.59	5274.59	5274.59	5274.59	5274.59	5274.59	5274.59	5274.59	5274.59	5274.59	5274.59
																	700.53	5711.53	5712.39	5712.39	5712.39	5712.39	5712.39	5712.39	5712.39	5712.39	5712.39	5712.39	5712.39	5712.39	5712.39	5712.39		700.68	5317.87	5279.84	5279.84	5279.84	5279.84	5279.84	5279.84	5279.84	5279.84	5279.84	5279.84	5279.84	5279.84	5279.84	5279.84
																	700.48	5663.83	5712.13	5712.13	5712.13	5712.13	5712.13	5712.13	5712.13	5712.13	5712.13	5712.13	5712.13	5712.13	5712.13	5712.13		700.63	5298.36	5295.55	5295.55	5295.55	5295.55	5295.55	5295.55	5295.55	5295.55	5295.55	5295.55	5295.55	5295.55	5295.55	5295.55

## Sheet: Fig. 1g
Fig. 1g
Photon energy [eV]	FeSO4 ref	Fe2O3 ref	Fe3O4 NPs	Recycled Fe3O4 NPs (5 days)
700.698	0.01713	0.76135	0.04202	0.02184
700.96	0.01844	0.76247	0.04592	0.02154
701.175	0.01923	0.76593	0.04648	0.02156
701.456	0.01984	0.76842	0.04659	0.02146
701.706	0.02032	0.76495	0.04683	0.02149
701.927	0.02059	0.76022	0.04706	0.02125
702.271	0.0207	0.77178	0.04734	0.02113
702.461	0.02088	0.77006	0.04751	0.02126
702.763	0.02105	0.77599	0.0481	0.02113
702.945	0.02084	0.77138	0.04792	0.02111
703.21	0.02119	0.77226	0.04831	0.02079
703.435	0.02143	0.77167	0.04819	0.0212
703.672	0.02157	0.7777	0.04868	0.02065
703.901	0.02158	0.77667	0.04847	0.02086
704.235	0.02173	0.77392	0.04889	0.02087
704.406	0.02189	0.77842	0.04925	0.02078
704.709	0.02216	0.78108	0.04955	0.02083
704.945	0.02259	0.78573	0.04998	0.02084
705.226	0.02306	0.78567	0.05064	0.02085
705.444	0.02394	0.79055	0.05157	0.02084
705.732	0.02665	0.80439	0.05196	0.02087
705.906	0.02838	0.8142	0.05326	0.02103
706.211	0.03183	0.82808	0.05458	0.02102
706.409	0.03581	0.84528	0.05694	0.02144
706.741	0.04079	0.85923	0.05939	0.0217
706.908	0.04318	0.91698	0.06703	0.02234
707.219	0.04797	0.97486	0.07358	0.02341
707.441	0.05632	1.14057	0.09055	0.02501
707.708	0.06352	1.29819	0.1082	0.02676
708	0.06773	1.60688	0.13138	0.0332
708.21	0.06595	1.90132	0.16386	0.03698
708.423	0.06461	1.99605	0.18253	0.03901
708.706	0.06058	2.01356	0.19394	0.04016
708.98	0.0535	2.0805	0.21713	0.04133
709.221	0.0478	2.2812	0.2472	0.04574
709.45	0.0445	2.58142	0.27809	0.05008
709.667	0.03891	2.82769	0.31132	0.05252
709.96	0.03742	2.92297	0.32227	0.05367
710.159	0.03743	2.95042	0.315	0.05207
710.472	0.03764	2.84788	0.29872	0.0489
710.655	0.03738	2.74463	0.26629	0.04504
710.956	0.03559	2.5236	0.2391	0.04206
711.207	0.03367	2.35597	0.2088	0.0384
711.498	0.03199	2.17913	0.19253	0.03567
711.659	0.03117	2.0439	0.18193	0.0334
711.936	0.03043	1.93344	0.17346	0.0322
712.198	0.02877	1.83222	0.16425	0.03126
712.459	0.0276	1.78553	0.1567	0.03027
712.735	0.02656	1.72962	0.14996	0.02956
712.994	0.02544	1.69303	0.14577	0.02881
713.202	0.02514	1.65767	0.14089	0.02819
713.462	0.02475	1.62111	0.13834	0.02739
713.7	0.02426	1.57652	0.13178	0.02712
713.924	0.02444	1.52363	0.12871	0.02663
714.241	0.02423	1.47538	0.12358	0.02593
714.428	0.02422	1.43452	0.12015	0.02545
714.706	0.02421	1.40986	0.11598	0.02485
714.912	0.02419	1.3668	0.11423	0.02414
715.203	0.02427	1.34413	0.11169	0.02414
715.423	0.0242	1.32362	0.11002	0.02403
715.695	0.02423	1.30366	0.10868	0.02401
715.965	0.02425	1.29916	0.10837	0.02379
716.202	0.02429	1.26941	0.10771	0.02375
716.445	0.02438	1.25596	0.10688	0.02347
716.724	0.02445	1.24094	0.1059	0.02349
716.949	0.02458	1.2326	0.10444	0.02323
717.214	0.02447	1.21809	0.1034	0.02308
717.498	0.02483	1.1922	0.10213	0.02279
717.707	0.02492	1.18435	0.09998	0.0226
717.959	0.02513	1.16186	0.09887	0.02254
718.219	0.02572	1.15351	0.09849	0.02244
718.469	0.02657	1.13555	0.09761	0.02235
718.719	0.02839	1.12873	0.097	0.02232
718.949	0.03083	1.12844	0.0974	0.02231
719.199	0.03316	1.13768	0.09838	0.02241
719.498	0.03507	1.1484	0.09981	0.02284
719.675	0.03596	1.15923	0.10096	0.02296
719.955	0.03714	1.19079	0.10404	0.02324
720.176	0.03833	1.23545	0.10836	0.0244
720.445	0.03918	1.31016	0.11461	0.02487
720.72	0.0399	1.40598	0.12368	0.02587
720.952	0.03935	1.51505	0.13409	0.02745
721.219	0.03794	1.5737	0.14501	0.02864
721.443	0.03641	1.60499	0.14829	0.02898
721.74	0.03412	1.60098	0.15047	0.02894
721.968	0.03285	1.59877	0.15218	0.02868
722.165	0.03185	1.63481	0.15256	0.02867
722.497	0.0309	1.67219	0.15756	0.02911
722.714	0.03043	1.71602	0.16196	0.02951
722.926	0.0308	1.71682	0.16095	0.02931
723.244	0.03072	1.72105	0.15945	0.02913
723.434	0.03051	1.69517	0.15726	0.0286
723.714	0.02978	1.67102	0.15189	0.02794
723.951	0.02941	1.6193	0.14689	0.02716
724.205	0.02842	1.57106	0.14166	0.02629
724.466	0.02765	1.52937	0.13594	0.02552
724.695	0.02726	1.47538	0.13028	0.02438
724.971	0.02691	1.42945	0.12636	0.02451
725.187	0.02677	1.38202	0.12138	0.02354
725.409	0.02688	1.34201	0.11775	0.0233
725.704	0.02676	1.3074	0.1156	0.023
725.915	0.0267	1.28695	0.11349	0.02276
726.211	0.02668	1.25575	0.11006	0.02228
726.441	0.02686	1.23636	0.10906	0.02234
726.718	0.02689	1.22106	0.10638	0.0221
726.955	0.02679	1.2132	0.10553	0.0219
727.211	0.02693	1.21038	0.10479	0.02182
727.485	0.02682	1.19593	0.10369	0.0219
727.682	0.02701	1.17761	0.10202	0.02182
727.949	0.02731	1.16653	0.10279	0.0217
728.182	0.02716	1.16627	0.10188	0.0219
728.486	0.02702	1.15547	0.10223	0.02163
728.713	0.02732	1.1519	0.1014	0.02178
728.997	0.02732	1.14139	0.10121	0.02195
729.173	0.02743	1.14097	0.1006	0.02195
729.471	0.02744	1.14371	0.10056	0.02194
729.698	0.02759	1.13517	0.1009	0.02181
729.958	0.02755	1.11624	0.10045	0.02171
730.194	0.0275	1.11439	0.10083	0.02173
730.494	0.02747	1.11675	0.10126	0.02184
730.671	0.02788	1.13209	0.10121	0.02177

## Sheet: Fig. 1h
Fig. 1h
0 day			1 day			3 days			5 days
Raman Shift (cm-1)	Intensity (a.u.)		Raman Shift (cm-1)	Intensity (a.u.)		Raman Shift (cm-1)	Intensity (a.u.)		Raman Shift (cm-1)	Intensity (a.u.)
101.217	95.2537		109.463	83.4075		99.6226	74.2387		99.6226	74.2387
102.867	93.6562		111.111	78.8729		101.273	75.7537		101.273	86.3593
104.516	94.4363		112.759	81.9221		102.922	80.3142		102.922	92.4371
106.166	93.635		114.407	63.7293		104.572	95.486		104.572	92.4547
107.814	92.1991		116.054	65.259		106.221	97.0201		106.221	104.6
109.463	90.8296		117.701	81.9687		107.87	97.0385		107.87	75.8113
111.111	91.1035		119.348	83.5025		109.518	124.354		109.518	107.673
112.759	92.1489		120.994	77.4443		111.167	109.21		111.167	91.0081
114.407	92.4759		122.64	75.9402		112.815	116.816		112.815	97.0938
116.054	92.2886		124.286	71.3973		114.462	112.286		114.462	115.321
117.701	90.9657		125.931	82.0466		116.109	125.966		116.109	118.378
119.348	90.2229		127.576	94.2195		117.756	130.544		117.756	97.1491
120.994	89.9553		129.221	77.5178		119.403	104.759		119.403	103.241
122.64	89.9827		130.865	92.735		121.049	121.482		121.049	107.816
124.286	90.9231		132.51	83.6294		122.695	116.949		122.695	123.024
125.931	90.8939		134.153	74.5203		124.341	121.529		124.341	115.452
127.576	92.8234		135.797	77.5767		125.986	107.877		125.986	98.7607
129.221	90.2553		137.44	83.677		127.631	121.575		127.631	100.299
130.865	90.7038		139.083	71.5193		129.276	130.718		129.276	118.558
132.51	88.2327		140.726	88.2747		130.921	121.621		130.921	109.459
134.153	86.0884		142.368	82.2023		132.565	112.521		132.565	120.123
135.797	82.9154		144.01	77.6503		134.209	104.938		134.209	114.063
137.44	83.8491		145.652	79.1878		135.852	100.394		135.852	103.437
139.083	83.3468		147.293	82.2491		137.495	123.235		137.495	95.8491
140.726	82.2524		148.934	79.2178		139.138	117.171		139.138	88.2588
142.368	80.7932		150.575	83.804		140.781	132.413		140.781	106.539
144.01	82.5313		152.215	76.1999		142.423	103.515		142.423	111.126
145.652	83.8704		153.855	83.8358		144.065	111.148		144.065	97.4444
147.293	83.8653		155.495	79.2779		145.707	127.92		145.707	108.123
148.934	84.6166		157.135	93.0167		147.348	118.805		147.348	100.528
150.575	87.918		158.774	70.157		148.989	103.594		148.989	97.4998
152.215	90.7647		160.413	85.4248		150.63	108.184		150.63	97.5183
153.855	91.8094		162.051	64.0807		152.27	117.349		152.27	91.4408
155.495	92.5504		163.689	76.301		153.91	121.944		153.91	97.5553
157.135	93.4116		165.327	65.6313		155.55	120.443		155.55	111.295
158.774	94.1785		166.965	76.3299		157.19	126.565		157.19	97.5923
160.413	94.8138		168.602	80.925		158.829	100.661		158.829	108.287
162.051	96.3354		170.239	73.3045		160.468	109.833		160.468	96.1038
163.689	100.22		171.876	85.5381		162.106	135.791		162.106	96.122
165.327	100.248		173.512	74.86		163.744	115.979		163.744	108.348
166.965	103.173		175.148	87.0985		165.382	120.58		165.382	97.6848
168.602	102.715		176.784	74.8883		167.02	128.236		167.02	120.602
170.239	103.036		178.42	85.6029		168.657	123.679		168.657	91.6141
171.876	103.037		180.055	84.0902		170.294	102.322		170.294	97.7403
173.512	102.613		181.69	90.2229		171.931	103.869		171.931	113.034
175.148	101.593		183.324	68.8271		173.567	140.555		173.567	100.833
176.784	100.146		184.958	71.8997		175.203	122.245		175.203	96.2677
178.42	97.1875		186.592	79.5636		176.839	137.551		176.839	110.041
180.055	91.1596		188.226	82.6394		178.475	151.335		178.475	102.419
181.69	88.2767		189.859	75.0018		180.11	128.43		180.11	103.967
183.324	87.7716		191.492	70.4232		181.744	108.574		181.744	113.162
184.958	87.9449		193.125	85.7488		183.379	119.301		183.379	108.595
186.592	87.4942		194.757	78.1074		185.013	128.503		185.013	117.794
188.226	89.9289		196.389	81.1858		186.647	113.226		186.647	102.516
189.859	93.2872		198.021	72.0086		188.281	127.021		188.281	81.1098
191.492	94.0651		199.653	85.8137		189.914	137.76		189.914	113.269
193.125	95.2909		201.284	68.9704		191.547	110.229		191.547	108.698
194.757	97.7486		202.914	72.0494		193.18	110.25		193.18	111.781
196.389	99.7357		204.545	70.5298		194.812	110.27		194.812	116.396
198.021	100.191		206.175	56.7412		196.444	98.0366		196.444	105.696
199.653	102.65		207.805	64.4211		198.076	121.037		198.076	91.9267
201.284	98.9953		209.435	76.7063		199.707	114.93		199.707	107.268
202.914	96.7131		211.064	84.3929		201.338	122.615		201.338	98.0923
204.545	93.4503		212.693	96.6865		202.969	128.77		202.969	119.573
206.175	90.9847		214.322	85.9598		204.6	107.329		204.6	96.5961
207.805	88.7837		215.95	87.5113		206.23	101.215		206.23	104.282
209.435	85.7357		217.578	81.3855		207.86	118.107		207.86	113.505
211.064	86.501		219.206	84.4726		209.489	113.526		209.489	111.992
212.693	87.5289		220.833	89.0971		211.118	95.1347		211.118	115.082
214.322	93.1013		222.46	76.8223		212.747	113.569		212.747	112.035
215.95	95.9231		224.087	90.6675		214.376	112.056		214.376	108.986
217.578	101.336		225.714	66.0922		216.004	113.612		216.004	125.895
219.206	106.327		227.34	86.0898		217.632	98.2778		217.632	110.563
220.833	111.709		228.966	78.418		219.26	115.191		219.26	109.048
222.46	114.772		230.591	70.7433		220.888	119.821		220.888	93.7064
224.087	113.35		232.217	89.2149		222.515	121.38		222.515	132.136
225.714	113.769		233.842	76.9239		224.142	86.0581		224.142	118.33
227.34	112.567		235.466	70.7834		225.768	119.889		225.768	130.649
228.966	112.278		237.091	104.656		227.394	104.539		227.394	103.001
230.591	112.155		238.715	67.7314		229.02	123.01		229.02	113.784
232.217	111.606		240.339	84.6802		230.646	132.26		230.646	113.806
233.842	109.478		241.962	92.3959		232.271	106.136		232.271	95.3686
235.466	112.315		243.585	93.9535		233.896	129.233		233.896	106.156
237.091	111.795		245.208	84.7282		235.521	121.564		235.521	98.4822
238.715	111.65		246.831	75.4993		237.145	120.048		237.145	115.431
240.339	109.826		248.453	98.63		238.769	113.913		238.769	98.5194
241.962	105.839		250.075	92.4831		240.393	104.697		240.393	109.316
243.585	104.229		251.696	86.3338		242.016	118.576		242.016	101.636
245.208	103.158		253.318	86.3501		243.639	110.897		243.639	117.058
246.831	102.989		254.939	90.9931		245.262	92.4316		245.262	104.756
248.453	102.197		256.559	111.063		246.885	126.347		246.885	98.6123
250.075	101.524		258.18	98.7417		248.507	118.665		248.507	129.453
251.696	102.938		259.8	86.4152		250.129	115.605		250.129	98.6496
253.318	103.202		261.42	97.2355		251.75	126.419		251.75	117.168
254.939	101.563		263.039	91.079		253.372	121.816		253.372	111.023
256.559	97.878		264.658	78.7441		254.993	124.924		254.993	101.79
258.18	97.0918		266.277	95.7462		256.613	134.203		256.613	106.437
259.8	98.4264		267.896	91.1305		258.234	126.514		258.234	109.543
261.42	100.369		269.514	95.7823		259.854	111.106		259.854	104.934
263.039	101.188		271.132	81.8938		261.474	104.954		261.474	115.758
264.658	101.554		272.749	105.091		263.093	126.586		263.093	121.954
266.277	102.972		274.367	117.477		264.712	123.521		264.712	125.065
267.896	107.825		275.984	86.5783		266.331	126.633		266.331	105.013
269.514	107.715		277.601	89.6872		267.95	108.122		267.95	109.667
271.132	106.725		279.217	98.9839		269.568	128.226		269.568	100.418
272.749	105.514		280.833	94.3618		271.186	122.069		271.186	98.8916
274.367	103.286		282.449	111.399		272.803	131.365		272.803	102.001
275.984	103.394		284.064	116.062		274.421	108.203		274.421	122.115
277.601	102.58		285.68	114.536		276.038	123.684		276.038	98.9475
279.217	102.216		287.295	106.818		277.654	140.718		277.654	123.708
280.833	102.709		288.909	89.8055		279.271	129.918		279.271	154.664
282.449	104.328		290.523	92.9198		280.887	126.848		280.887	139.224
284.064	106.779		292.137	96.0352		282.503	111.4		282.503	137.703
285.68	110.843		293.751	109.996		284.118	129.991		284.118	123.801
287.295	114.199		295.364	114.666		285.733	136.207		285.733	111.442
288.909	114.478		296.978	96.0894		287.348	130.04		287.348	137.78
290.523	114.243		298.59	99.2077		288.963	122.323		288.963	119.226
292.137	114.277		300.203	88.3735		290.577	123.894		290.577	116.151
293.751	113.077		301.815	114.752		292.191	134.76		292.191	131.662
295.364	110.931		303.427	107.019		293.805	127.039		293.805	128.589
296.978	109.708		305.038	119.449		295.418	111.568		295.418	117.766
298.59	108.343		306.65	105.507		297.031	125.537		297.031	122.438
300.203	108.773		308.261	102.424		298.644	120.911		298.644	119.36
301.815	108.045		309.871	107.099		300.256	133.337		300.256	120.933
303.427	105.695		311.482	105.567		301.869	127.159		301.869	130.26
305.038	104.482		313.092	107.14		303.48	117.877		303.48	128.734
306.65	103.746		314.701	105.607		305.092	147.374		305.092	117.899
308.261	102.605		316.311	107.18		306.703	138.092		306.703	117.921
309.871	104.7		317.92	118.075		308.314	130.358		308.314	128.807
311.482	107.847		319.529	105.666		309.925	124.174		309.925	131.935
313.092	108.058		321.137	104.132		311.535	149.037		311.535	138.17
314.701	109.041		322.746	102.597		313.145	127.327		313.145	118.01
316.311	106.84		324.354	111.945		314.755	139.775		314.755	111.82
317.92	106.417		325.961	94.8602		316.364	127.374		316.364	110.288
319.529	107.149		327.569	118.209		317.973	150.703		317.973	113.416
321.137	106.225		329.176	119.787		319.582	135.192		319.582	118.099
322.746	105.704		330.782	118.253		321.191	132.109		321.191	136.772
324.354	104.604		332.389	110.494		322.799	129.025		322.799	116.589
325.961	103.284		333.995	98.0624		324.407	143.042		324.407	125.939
327.569	103.201		335.601	99.6377		326.015	136.849		326.015	132.183
329.176	100.289		337.206	96.5421		327.622	130.653		327.622	130.653
330.782	98.9049		338.811	96.5603		329.229	135.345		329.229	115.121
332.389	98.533		340.416	96.5784		330.836	152.486		330.836	124.478
333.995	100.937		342.021	90.3645		332.442	122.945		332.442	122.945
335.601	101.979		343.625	98.173		334.048	140.091		334.048	147.873
337.206	103.482		345.229	96.6328		335.654	122.991		335.654	122.991
338.811	102.451		346.833	93.5332		337.259	132.357		337.259	135.472
340.416	100.154		348.436	96.6691		338.865	135.497		338.865	130.825
342.021	101.174		350.039	109.163		340.47	133.965		340.47	126.176
343.625	103.545		351.642	90.4664		342.074	132.432		342.074	135.548
345.229	105.004		353.245	101.404		343.678	144.923		343.678	137.132
346.833	103.367		354.847	118.587		345.282	152.744		345.282	137.158
348.436	100.312		356.449	107.684		346.886	159.008		346.886	126.271
350.039	98.3855		358.05	106.144		348.489	132.532		348.489	124.736
351.642	95.2183		359.652	84.3064		350.093	145.032		350.093	146.592
353.245	91.9262		361.253	104.622		351.695	166.896		351.695	135.701
354.847	91.6019		362.853	89.0235		353.298	138.846		353.298	145.087
356.449	91.2338		364.454	98.4128		354.9	127.95		354.9	132.631
358.05	91.7143		366.054	90.6193		356.502	143.581		356.502	131.095
359.652	92.7757		367.654	79.6974		358.104	127.998		358.104	151.412
361.253	91.908		369.253	95.3422		359.705	143.634		359.705	113.971
362.853	92.6978		370.852	101.613		361.306	167.084		361.306	109.308
364.454	91.7889		372.451	128.213		362.906	126.508		362.906	132.756
366.054	93.6063		374.05	93.832		364.507	159.337		364.507	107.786
367.654	93.6474		375.648	89.1571		366.107	145.305		366.107	126.556
369.253	93.1049		377.246	100.125		367.707	156.271		367.707	123.454
370.852	90.466		378.844	106.403		369.306	148.485		369.306	118.788
372.451	91.1131		380.441	95.4674		370.905	145.386		370.905	121.937
374.05	90.1999		382.038	103.312		372.504	132.905		372.504	118.833
375.648	91.5835		383.635	93.9376		374.103	129.802		374.103	118.855
377.246	93.402		385.232	90.8234		375.701	150.161		375.701	129.827
378.844	94.3624		386.828	92.4066		377.299	161.14		377.299	132.98
380.441	94.982		388.424	103.389		378.897	158.041		378.897	123.616
382.038	96.5969		390.02	95.5748		380.494	154.94		380.494	142.42
383.635	94.3268		391.615	98.7269		382.091	142.447		382.091	131.489
385.232	92.7264		393.21	75.2346		383.688	145.605		383.688	123.686
386.828	93.2908		394.805	87.7902		385.285	131.539		385.285	136.236
388.424	90.0044		396.399	89.3746		386.881	117.467		386.881	106.504
390.02	89.1186		397.993	90.9596		388.477	119.056		388.477	122.189
391.615	86.0619		399.587	105.094		390.072	125.345		390.072	123.778
393.21	84.3507		401.18	94.1314		391.668	119.1		391.668	125.369
394.805	83.8396		402.774	108.271		393.263	136.364		393.263	126.96
396.399	81.463		404.367	116.139		394.857	131.687		394.857	125.416
397.993	81.611		405.959	105.172		396.452	127.007		396.452	122.303
399.587	82.6938		407.552	102.052		398.046	139.577		398.046	119.19
401.18	83.838		409.144	95.7899		399.64	120.78		399.64	128.623
402.774	83.3597		410.735	106.802		401.233	117.665		401.233	109.821
404.367	87.4228		412.327	103.68		402.826	114.549		402.826	122.395
405.959	89.2935		413.918	111.556		404.419	149.099		404.419	106.723
407.552	92.6677		415.509	111.577		406.012	122.441		406.012	120.871
409.144	95.1008		417.099	119.456		407.604	116.183		407.604	108.333
410.735	98.5183		418.689	105.33		409.196	128.768		409.196	100.502
412.327	97.7802		420.279	106.922		410.788	130.363		410.788	95.8087
413.918	98.1811		421.869	121.096		412.379	138.242		412.379	116.249
415.509	95.6062		423.458	116.4		413.97	124.127		413.97	130.411
417.099	94.1936		425.047	117.995		415.561	124.15		415.561	88.0049
418.689	91.877		426.636	110.149		417.152	111.599		417.152	122.601
420.279	90.5462		428.225	122.761		418.742	124.196		418.742	105.331
421.869	91.3682		429.813	107.042		420.332	135.226		420.332	113.213
423.458	91.579		431.401	116.509		421.921	122.67		421.921	105.37
425.047	94.9572		432.988	103.933		423.511	108.536		423.511	100.671
426.636	97.9102		434.575	119.702		425.1	119.569		425.1	97.5435
428.225	98.6497		436.162	114.999		426.689	111.724		426.689	105.43
429.813	101.208		437.749	110.294		428.277	144.796		428.277	114.893
431.401	103.432		439.336	116.618		429.865	129.081		429.865	99.1724
432.988	103.618		440.922	119.792		431.453	119.659		431.453	94.4675
434.575	100.395		442.507	116.661		433.041	114.957		433.041	111.807
436.162	100.704		444.093	126.144		434.628	96.0779		434.628	99.228
437.749	98.7335		445.678	119.859		436.215	116.575		436.215	100.822
439.336	98.3		447.263	93.066		437.801	124.475		437.801	111.87
440.922	96.0931		448.848	91.5057		439.388	127.65		439.388	137.106
442.507	95.9155		450.432	113.614		440.974	105.607		440.974	104.031
444.093	93.1929		452.016	110.479		442.56	104.05		442.56	121.392
445.678	92.7844		453.6	126.285		444.145	141.913		444.145	111.954
447.263	91.9471		455.183	110.52		445.73	118.283		445.73	96.2037
448.848	93.1089		456.766	104.224		447.315	113.573		447.315	97.7991
450.432	91.8074		458.349	107.403		448.9	123.061		448.9	105.706
452.016	94.8617		459.931	110.582		450.484	115.194		450.484	119.928
453.6	95.828		461.514	120.083		452.068	124.685		452.068	107.324
455.183	96.6655		463.096	121.686		453.652	116.815		453.652	113.658
456.766	99.7111		464.677	120.128		455.235	115.258		455.235	102.627
458.349	99.3769		466.259	109.084		456.818	129.492		456.818	110.542
459.931	98.8194		467.84	115.429		458.401	126.357		458.401	102.665
461.514	100.123		469.42	105.962		459.984	129.541		459.984	121.642
463.096	97.199		471.001	115.472		461.566	91.6434		461.566	96.3836
464.677	94.5999		472.581	99.6729		463.148	124.848		463.148	109.044
466.259	90.6088		474.161	120.263		464.729	132.774		464.729	121.71
467.84	90.4911		475.741	104.458		466.311	135.961		466.311	129.637
469.42	87.1016		477.32	112.393		467.892	147.055		467.892	124.918
471.001	88.3873		478.899	107.664		469.472	109.126		469.472	102.8
472.581	88.5482		480.478	110.851		471.053	155.019		471.053	123.383
474.161	87.8136		482.056	104.536		472.633	136.063		472.633	124.988
475.741	87.7767		483.634	109.308		474.213	161.407		474.213	110.769
477.32	87.4048		485.212	90.3149		475.792	142.444		475.792	126.617
478.899	87.0306		486.789	99.8403		477.372	140.888		477.372	113.977
480.478	88.1056		488.367	77.6681		478.951	121.915		478.951	137.748
482.056	87.657		489.944	107.804		480.529	139.357		480.529	104.518
483.634	87.4227		491.52	126.852		482.108	136.215		482.108	134.631
485.212	87.3864		493.097	91.9851		483.686	137.825		483.686	109.309
486.789	84.8204		494.673	93.5885		485.264	126.759		485.264	106.161
488.367	84.7406		496.248	95.1925		486.841	139.461		486.841	123.613
489.944	82.7173		497.824	93.6234		488.418	142.657		488.418	110.955
491.52	83.4967		499.399	122.209		489.995	142.684		489.995	130.001
493.097	84.6281		500.974	120.645		491.572	133.196		491.572	120.511
494.673	86.254		502.548	109.553		493.148	134.807		493.148	130.049
496.248	88.0881		504.123	101.633		494.724	118.97		494.724	122.142
497.824	92.2134		505.697	98.4756		496.3	120.578		496.3	120.578
499.399	95.8562		507.27	109.614		497.875	134.882		497.875	122.188
500.974	95.5798		508.844	106.457		499.451	125.385		499.451	122.21
502.548	100.559		510.417	95.3522		501.025	133.345		501.025	125.408
504.123	100.38		511.99	109.675		502.6	133.37		502.6	120.668
505.697	96.0092		513.562	104.927		504.174	131.807		504.174	133.395
507.27	93.4546		515.134	93.8154		505.748	131.831		505.748	122.302
508.844	89.235		516.706	90.6521		507.322	120.736		507.322	133.445
510.417	86.1108		518.278	92.2597		508.895	146.181		508.895	117.58
511.99	86.6123		519.849	103.414		510.468	143.03		510.468	116.013
513.562	86.6423		521.421	95.4766		512.041	122.393		512.041	95.3709
515.134	88.9536		522.991	108.227		513.614	127.185		513.614	133.544
516.706	89.8646		524.562	111.431		515.186	122.438		515.186	125.618
518.278	90.5682		526.132	106.675		516.758	120.871		516.758	104.967
519.849	92.9711		527.702	106.695		518.33	128.847		518.33	117.712
521.421	93.383		529.271	105.122		519.901	122.507		519.901	112.961
522.991	95.8857		530.841	105.142		521.472	132.077		521.472	143.216
524.562	95.1661		532.41	111.535		523.043	140.06		523.043	138.468
526.132	95.3282		533.979	117.93		524.613	135.31		524.613	113.024
527.702	94.3272		535.547	124.328		526.183	119.414		526.183	106.676
529.271	95.8485		537.115	106.814		527.753	121.028		527.753	151.285
530.841	95.4501		538.683	124.374		529.323	122.644		529.323	117.865
532.41	95.139		540.25	111.638		530.892	162.493		530.892	125.853
533.979	95.9446		541.818	97.303		532.461	130.656		532.461	117.909
535.547	93.4744		543.385	105.298		534.03	140.242		534.03	122.712
537.115	92.272		544.951	119.679		535.598	127.517		535.598	132.299
538.683	92.8382		546.518	116.51		537.166	116.381		537.166	108.409
540.25	92.1679		548.084	137.283		538.734	125.97		538.734	103.646
541.818	89.6298		549.65	98.9901		540.302	122.803		540.302	114.829
543.385	89.1779		551.215	126.156		541.869	127.612		541.869	122.826
544.951	88.9013		552.781	111.805		543.436	130.826		543.436	135.613
546.518	90.8117		554.345	124.605		545.003	140.425		545.003	105.319
548.084	92.7698		555.91	115.042		546.569	138.855		546.569	118.107
549.65	97.3299		557.474	119.857		548.135	132.496		548.135	116.532
551.215	100.198		559.039	126.273		549.701	106.974		549.701	114.957
552.781	103.346		560.602	115.106		551.266	105.397		551.266	122.963
554.345	106.738		562.166	126.32		552.832	126.181		552.832	100.625
555.91	107.322		563.729	123.145		554.397	129.399		554.397	121.412
557.474	107.419		565.292	135.965		555.961	111.847		555.961	100.662
559.039	108.136		566.854	115.191		557.526	124.653		557.526	121.457
560.602	108.089		568.417	140.816		559.09	121.479		559.09	113.487
562.166	108.618		569.979	150.445		560.653	134.291		560.653	131.094
563.729	107.965		571.541	155.275		562.217	119.925		562.217	110.331
565.292	106.273		573.102	153.703		563.78	134.341		563.78	110.352
566.854	104.024		574.663	140.92		565.343	116.771		565.343	105.574
568.417	103.085		576.224	131.337		566.906	115.193		566.906	110.393
569.979	104.515		577.785	129.759		568.468	126.415		568.468	129.616
571.541	105.256		579.345	134.59		570.03	128.039		570.03	107.233
573.102	104.203		580.905	142.628		571.592	115.257		571.592	96.0473
574.663	104.466		582.465	126.626		573.153	147.3		573.153	97.6662
576.224	102.639		584.024	129.855		574.714	116.901		574.714	104.09
577.785	100.653		585.583	141.104		576.275	134.541		576.275	136.143
579.345	104.196		587.142	166.79		577.836	129.76		577.836	123.352
580.905	107.21		588.701	157.196		579.396	129.784		579.396	107.352
582.465	106.748		590.259	186.104		580.956	126.603		580.956	110.578
584.024	106.804		591.817	134.79		582.516	128.23		582.516	120.215
585.583	107.329		593.375	162.099		584.075	123.444		584.075	131.46
587.142	108.77		594.932	141.261		585.634	125.07		585.634	136.295
588.701	111.726		596.489	166.976		587.193	109.056		587.193	109.056
590.259	112.997		598.046	149.342		588.752	101.056		588.752	126.721
591.817	111.75		599.603	160.613		590.31	115.514		590.31	121.931
593.375	111.9		601.159	167.068		591.868	120.349		591.868	121.954
594.932	113.513		602.715	165.493		593.425	146.051		593.425	128.396
596.489	113.41		604.27	170.344		594.983	112.368		594.983	126.815
598.046	114.338		605.826	205.737		596.54	115.6		596.54	120.416
599.603	113.477		607.381	175.231		598.097	99.5625		598.097	117.227
601.159	115.851		608.936	157.576		599.653	134.916		599.653	128.492
602.715	119.054		610.49	164.038		601.209	131.728		601.209	131.728
604.27	120.908		612.044	194.63		602.765	117.292		602.765	139.786
605.826	122.11		613.598	181.796		604.321	134.991		604.321	149.455
607.381	122.646		615.152	209.184		605.876	128.587		605.876	126.98
608.936	123.357		616.705	204.395		607.432	131.826		607.432	136.649
610.49	130.152		618.258	191.555		608.986	123.811		608.986	138.282
612.044	136.471		619.811	196.421		610.541	143.133		610.541	131.875
613.598	138.824		621.364	222.222		612.095	147.985		612.095	120.64
615.152	138.98		622.916	193.272		613.649	141.577		613.649	123.88
616.705	138.891		624.468	209.417		615.203	127.121		615.203	106.202
618.258	137.272		626.02	219.123		616.756	152.895		616.756	133.582
619.811	139.59		627.571	209.495		618.309	157.753		618.309	136.826
621.364	137.815		629.122	193.415		619.862	154.562		619.862	140.072
622.916	134.7		630.673	206.348		621.414	141.708		621.414	125.605
624.468	132.77		632.223	207.999		622.966	148.177		622.966	125.628
626.02	132.7		633.773	229.002		624.518	148.204		624.518	143.371
627.571	131.626		635.323	203.237		626.07	167.566		626.07	130.508
629.122	132.73		636.873	227.474		627.621	153.094		627.621	122.475
630.673	133.857		638.422	190.403		629.172	145.063		629.172	162.793
632.223	139.837		639.971	222.716		630.723	191.841		630.723	169.271
633.773	143.14		641.52	211.458		632.274	172.528		632.274	145.117
635.323	146.258		643.069	188.894		633.824	170.947		633.824	130.629
636.873	145.752		644.617	206.692		635.374	183.883		635.374	130.653
638.422	144.11		646.165	209.96		636.923	154.877		636.923	137.131
639.971	143.23		647.712	229.384		638.473	153.292		638.473	172.655
641.52	141.377		649.26	216.501		640.022	161.39		640.022	148.479
643.069	140.087		650.807	213.309		641.57	184.019		641.57	150.121
644.617	138.638		652.354	232.744		643.119	174.366		643.119	150.148
646.165	138.831		653.9	189.139		644.667	203.464		644.667	151.791
647.712	139.727		655.446	189.174		646.215	172.815		646.215	163.125
649.26	138.912		656.992	216.701		647.763	184.155		647.763	163.155
650.807	140.338		658.538	195.714		649.31	169.648		649.31	193.883
652.354	137.387		660.083	223.252		650.857	200.383		650.857	153.519
653.9	137.854		661.628	213.585		652.404	158.397		652.404	147.083
655.446	137.332		663.173	197.441		653.95	200.457		653.95	155.193
656.992	134.822		664.717	226.614		655.496	203.728		655.496	171.39
658.538	132.312		666.262	205.609		657.042	200.531		657.042	187.594
660.083	131.95		667.805	226.697		658.588	190.864		658.588	163.366
661.628	130.817		669.349	204.065		660.133	208.694		660.133	173.103
663.173	132.438		670.892	213.822		661.678	176.371		661.678	161.809
664.717	133.684		672.435	218.722		663.223	197.443		663.223	186.114
666.262	134.963		673.978	220.383		664.767	205.573		664.767	174.818
667.805	133.466		675.521	218.803		666.312	210.468		666.312	174.85
669.349	133.38		677.063	196.149		667.856	213.745		667.856	187.837
670.892	134.737		678.605	212.399		669.399	215.404		669.399	197.589
672.435	131.022		680.146	210.816		670.942	213.824		670.942	173.327
673.978	129.069		681.688	186.526		672.486	213.864		672.486	199.282
675.521	125.805		683.229	189.805		674.028	200.94		674.028	187.976
677.063	126.411		684.77	194.707		675.571	189.631		675.571	204.218
678.605	124.699		686.31	181.76		677.113	217.225		677.113	173.455
680.146	121.55		687.85	170.432		678.655	212.401		678.655	191.323
681.688	118.901		689.39	180.204		680.196	205.953		680.196	192.98
683.229	113.906		690.93	178.614		681.738	196.259		681.738	180.04
684.77	111.484		692.469	180.271		683.279	217.385		683.279	197.918
686.31	109.072		694.008	173.807		684.82	228.783		684.82	209.312
687.85	107.08		695.547	160.841		686.36	193.122		686.36	180.139
689.39	105.436		697.086	164.121		687.9	209.39		687.9	183.419
690.93	103.369		698.624	149.524		689.44	237.028		689.44	196.441
692.469	102.233		700.162	159.305		690.98	227.329		690.98	206.22
694.008	102.982		701.699	170.715		692.519	204.634		692.519	201.385
695.547	103.365		703.237	183.756		694.058	232.286		694.058	177.057
697.086	102.977		704.774	133.37		695.597	199.835		695.597	206.334
698.624	100.673		706.311	123.634		697.135	229.122		697.135	196.622
700.162	98.1975		707.847	138.3		698.674	201.534		698.674	229.164
701.699	97.0997		709.383	128.562		700.212	196.695		700.212	217.827
703.237	95.2215		710.919	133.468		701.749	245.507		701.749	203.234
704.774	94.1634		712.455	143.261		703.286	232.543		703.286	170.748
706.311	90.9855		713.99	123.748		704.824	203.309		704.824	190.298
707.847	90.9779		715.525	127.028		706.36	216.361		706.36	203.347
709.383	88.3404		717.06	117.278		707.897	182.233		707.897	193.622
710.919	85.7028		718.595	105.896		709.433	196.913		709.433	188.776
712.455	83.7761		720.129	104.286		710.969	195.321		710.969	174.161
713.99	82.181		721.663	112.454		712.505	224.661		712.505	203.497
715.525	80.0984		723.197	102.694		714.04	208.419		714.04	174.226
717.06	79.1584		724.73	130.429		715.575	223.115		715.575	211.715
718.595	78.4733		726.263	101.101		717.11	192.208		717.11	188.95
720.129	75.3371		727.796	99.4889		718.644	180.839		718.644	175.951
721.663	69.7655		729.329	117.451		720.179	205.314		720.179	149.912
723.197	69.7249		730.861	92.9993		721.713	215.131		721.713	177.646
724.73	69.7561		732.393	115.863		723.246	177.679		723.246	154.858
726.263	69.4236		733.925	86.5049		724.78	185.863		724.78	158.147
727.796	72.8528		735.456	91.4183		726.313	195.682		726.313	166.329
729.329	72.5201		736.987	119.192		727.846	167.991		727.846	151.681
730.861	71.2918		738.518	111.049		729.378	176.178		729.378	174.547
732.393	73.4012		740.049	88.2021		730.91	158.263		730.91	155
733.925	72.6165		741.579	98.0203		732.442	161.556		732.442	176.243
735.456	73.4103		743.109	104.574		733.974	161.586		733.974	143.632
736.987	72.6212		744.639	112.765		735.505	155.086		735.505	140.394
738.518	73.0624		746.168	101.344		737.037	155.115		737.037	163.279
740.049	74.7759		747.697	104.632		738.567	138.812		738.567	129.014
741.579	74.6126		749.226	104.651		740.098	125.771		740.098	143.738
743.109	74.0104		750.755	117.754		741.628	153.567		741.628	151.933
744.639	72.8925		752.283	109.597		743.158	140.523		743.158	124.183
746.168	71.1364		753.811	106.345		744.688	140.549		744.688	107.863
747.697	69.456		755.339	85.0918		746.217	158.555		746.217	135.671
749.226	69.1154		756.866	104.748		747.747	127.522		747.747	132.426
750.755	67.4829		758.393	101.493		749.275	147.167		749.275	122.639
752.283	62.4488		759.92	93.3253		750.804	122.662		750.804	127.568
753.811	60.2835		761.447	91.7048		752.332	132.499		752.332	117.777
755.339	56.8825		762.973	90.0838		753.86	130.888		753.86	132.524
756.866	54.5407		764.499	103.206		755.388	116.184		755.388	106.366
758.393	55.532		766.025	85.2015		756.916	98.2019		756.916	119.479
759.92	57.1143		767.551	91.7724		758.443	119.501		758.443	108.042
761.447	58.9323		769.076	96.7065		759.97	127.709		759.97	104.787
762.973	60.8434		770.601	98.3637		761.496	114.632		761.496	93.3433
764.499	60.2818		772.126	70.507		763.023	96.6363		763.023	91.7226
766.025	59.848		773.65	96.7599		764.549	99.9305		764.549	101.569
767.551	59.3593		775.174	88.5762		766.074	103.226		766.074	104.864
769.076	60.2442		776.698	83.6707		767.6	85.218		767.6	91.7732
770.601	60.6602		778.222	95.1724		769.125	98.3465		769.125	96.7074
772.126	61.652		779.745	80.419		770.65	100.004		770.65	93.4464
773.65	63.7196		781.268	93.5659		772.175	98.3827		772.175	96.743
775.174	62.8563		782.791	85.374		773.699	96.7608		773.699	116.441
776.698	62.9621		784.313	82.1055		775.223	109.901		775.223	90.2173
778.222	60.2112		785.835	85.4054		776.747	100.078		776.747	98.437
779.745	58.3667		787.357	82.1357		778.271	85.3278		778.271	108.301
781.268	58.458		788.879	75.5787		779.794	91.9083		779.794	80.4198
782.791	56.646		790.4	90.3825		781.317	108.34		781.317	85.3591
784.313	54.946		791.921	92.0427		782.84	87.0166		782.84	110.002
785.835	53.7302		793.442	100.279		784.362	83.7484		784.362	88.6748
787.357	50.9819		794.962	95.365		785.884	110.043		785.884	88.6911
788.879	51.7037		796.482	95.3825		787.406	101.849		787.406	96.921
790.4	51.8632		798.002	87.1759		788.928	103.511		788.928	85.4376
791.921	50.899		799.522	95.4175		790.449	108.46		790.449	92.0266
793.442	51.1012		801.041	83.917		791.97	105.193		791.97	93.6872
794.962	52.2767		802.56	85.5782		793.491	88.7726		793.491	87.1287
796.482	52.1914		804.079	103.7		795.011	106.876		795.011	100.299
798.002	54.1325		805.598	90.5486		796.531	80.5825		796.531	85.5161
799.522	56.2628		807.116	105.385		798.051	74.0179		798.051	87.1767
801.041	57.3939		808.634	92.2288		799.571	80.6121		799.571	82.2573
802.56	59.4182		810.152	92.2457		801.09	85.5633		801.09	98.7268
804.079	61.7266		811.669	87.32		802.609	82.2875		802.609	77.3502
805.598	63.3963		813.186	79.0968		804.128	93.8249		804.128	103.701
807.116	65.9156		814.703	72.5187		805.646	74.0859		805.646	103.72
808.634	66.8524		816.219	77.4774		807.165	95.5061		807.165	92.2127
810.152	64.6029		817.736	89.0329		808.683	115.287		808.683	79.054
811.669	64.5656		819.252	95.6455		810.2	80.7158		810.2	85.6576
813.186	60.9235		820.768	92.3643		811.718	97.2062		811.718	84.0257
814.703	57.4058		822.283	82.4833		813.235	90.6326		813.235	93.9283
816.219	55.6879		823.798	87.4483		814.752	84.0566		814.752	97.2419
817.736	53.5468		825.313	85.8141		816.268	97.2598		816.268	80.7751
819.252	54.1791		826.828	77.577		817.784	84.0874		817.784	85.7362
820.768	51.6863		828.342	82.5438		819.3	98.9445		819.3	79.1556
822.283	50.3791		829.856	85.8613		820.816	110.508		820.816	67.6245
823.798	51.0614		831.37	80.9226		822.332	92.3821		822.332	85.7834
825.313	51.6485		832.883	95.8035		823.847	69.2993		823.847	70.9493
826.828	52.2562		834.397	79.3002		825.362	77.5635		825.362	72.6126
828.342	54.0797		835.91	84.2719		826.876	99.0353		826.876	87.4812
829.856	55.046		837.422	87.5928		828.391	80.8937		828.391	75.941
831.37	55.457		838.935	79.3438		829.905	97.4205		829.905	67.699
832.883	54.1803		840.447	90.9315		831.418	100.741		831.418	74.3174
834.397	52.0126		841.959	67.7977		832.932	69.3756		832.932	64.4202
835.91	50.6472		843.47	82.6953		834.445	90.8657		834.445	71.0404
837.422	48.8004		844.982	66.1683		835.958	85.9251		835.958	67.7486
838.935	50.0531		846.493	69.4895		837.471	76.0246		837.471	80.9827
840.447	49.587		848.003	82.7407		838.983	80.9976		838.983	74.3855
841.959	49.1373		849.514	82.7559		840.495	74.3992		840.495	71.0925
843.47	47.1039		851.024	89.3928		842.007	72.7592		842.007	72.7592
844.982	47.8615		852.534	96.032		843.519	76.0804		843.519	57.8872
846.493	48.0838		854.044	81.1454		845.03	69.4774		845.03	62.8605
848.003	49.3688		855.553	69.5659		846.541	81.0718		846.541	69.4901
849.514	48.9037		857.062	81.1751		848.052	77.777		848.052	52.9546
851.024	48.575		858.571	92.7885		849.562	64.5502		849.562	61.2399
852.534	47.6433		860.079	72.9186		851.072	87.7382		851.072	67.8729
854.044	48.5304		861.588	82.8773		852.582	64.5739		852.582	62.9181
855.553	48.9604		863.096	71.2875		854.092	72.8659		854.092	66.2417
857.062	49.48		864.603	91.1984		855.601	59.6285		855.601	53.0031
858.571	51.3335		866.111	77.9474		857.11	99.399		857.11	74.5493
860.079	52.8394		867.618	66.3504		858.619	72.906		858.619	74.5629
861.588	53.1366		869.125	96.2256		860.128	84.5201		860.128	67.9475
863.096	54.8977		870.631	69.6934		861.636	76.2478		861.636	54.6995
864.603	55.4262		872.138	86.3029		863.144	66.3146		863.144	58.0252
866.111	55.4924		873.644	61.419		864.651	69.643		864.651	66.3267
867.618	55.314		875.149	83.0139		866.159	69.6558		866.159	64.6804
869.125	57.1747		876.655	88.0108		867.666	72.9861		867.666	44.7869
870.631	57.7892		878.16	73.079		869.173	71.3404		869.173	69.6813
872.138	57.8627		879.665	94.6878		870.679	81.3097		870.679	58.0784
873.644	57.4419		881.17	69.7827		872.186	92.9424		872.186	61.4084
875.149	57.5154		882.674	81.4281		873.692	66.3996		873.692	71.3795
876.655	57.4511		884.178	79.7809		875.198	74.7132		875.198	64.7514
878.16	57.9762		885.682	84.7827		876.703	69.7451		876.703	61.4421
879.665	57.536		887.186	74.8219		878.208	68.0969		878.208	79.7232
881.17	59.3946		888.689	61.5315		879.713	61.4646		879.713	56.481
882.674	58.1167		890.192	73.186		881.218	74.7679		881.218	73.1064
884.178	56.6773		891.695	88.1719		882.722	69.7961		882.722	64.8107
885.682	58.266		893.197	88.1881		884.226	83.1058		884.226	69.8089
887.186	57.8143		894.699	79.883		885.73	71.4841		885.73	61.5096
888.689	57.2574		896.201	79.8976		887.234	54.8699		887.234	61.5208
890.192	58.2255		897.703	91.5661		888.737	56.543		888.737	61.5321
891.695	56.8967		899.204	66.6057		890.24	66.5333		890.24	69.86
893.197	55.3963		900.705	88.2687		891.743	71.5364		891.743	68.2091
894.699	54.3651		902.206	74.9588		893.245	74.8774		893.245	64.8937
896.201	52.352		903.707	86.6349		894.747	51.5916		894.747	78.2195
897.703	51.8063		905.207	96.6489		896.249	54.9301		896.249	54.9301
899.204	51.2236		906.707	79.9999		897.751	69.9239		897.751	51.6105
900.705	48.6383		908.207	68.3457		899.252	54.9502		899.252	61.6109
902.206	50.2258		909.706	86.6982		900.753	74.9458		900.753	63.2876
903.707	49.9516		911.205	96.7195		902.254	59.9676		902.254	64.9649
905.207	49.1895		912.704	83.3941		903.755	61.6446		903.755	68.3089
906.707	48.7979		914.203	83.4094		905.255	39.993		905.255	71.6542
908.207	49.4374		915.701	76.7506		906.755	66.6672		906.755	60.0005
909.706	51.3747		917.199	80.1022		908.255	70.0134		908.255	63.3454
911.205	51.6913		918.697	83.4551		909.754	58.3551		909.754	66.6916
912.704	51.0609		920.195	85.1397		911.253	76.7093		911.253	51.6954
914.203	49.4831		921.692	95.1735		912.752	63.3801		912.752	55.0406
915.701	50.9321		923.189	85.1708		914.251	65.0599		914.251	56.7189
917.199	49.9233		924.686	75.1644		915.749	70.0773		915.749	56.7293
918.697	49.6068		926.182	91.8844		917.247	73.4277		917.247	51.7332
920.195	50.1354		927.678	100.256		918.745	58.4191		918.745	63.4264
921.692	49.3802		929.174	66.8494		920.243	60.0992		920.243	63.438
923.189	48.2038		930.67	70.2047		921.74	75.1377		921.74	43.4129
924.686	47.648		932.165	65.202		923.237	55.111		923.237	63.4612
926.182	46.9128		933.66	78.5911		924.733	41.7584		924.733	53.4508
927.678	48.1465		935.155	71.9156		926.23	65.155		926.23	60.1431
929.174	49.1183		936.65	81.9653		927.726	68.5088		927.726	51.7993
930.67	48.6084		938.144	76.961		929.222	55.1513		929.222	58.4938
932.165	52.6969		939.638	87.0153		930.718	70.2054		930.718	43.4605
933.66	53.4535		941.132	85.3575		932.213	60.187		932.213	38.4528
935.155	52.7601		942.625	80.3511		933.708	68.5588		933.708	60.198
936.65	50.703		944.118	70.3201		935.203	75.2612		935.203	51.8466
938.144	50.1146		945.611	92.1026		936.697	41.8194		936.697	48.5105
939.638	51.12		947.104	73.6955		938.192	60.2309		938.192	55.2117
941.132	51.2645		948.596	75.3841		939.685	61.9153		939.685	51.875
942.625	49.488		950.088	63.6693		941.179	65.274		941.179	75.3161
944.118	47.9446		951.58	85.4665		942.673	71.9819		942.673	61.9379
945.611	47.5499		953.072	92.1866		944.166	77.0179		944.166	65.2978
947.104	48.6493		954.563	77.1156		945.659	73.6828		945.659	66.9843
948.596	49.1601		956.054	97.2504		947.151	72.0213		947.151	55.2721
950.088	50.5106		957.545	75.4666		948.644	67.0088		948.644	51.9318
951.58	52.4472		959.035	75.4804		950.136	68.6965		950.136	51.9412
953.072	54.8964		960.525	93.9483		951.628	70.3848		951.628	56.9782
954.563	55.8092		962.015	87.2536		953.119	82.1306		953.119	55.3125
956.054	52.3436		963.505	87.2695		954.61	85.4985		954.61	55.3225
957.545	49.6051		964.994	80.5711		956.101	55.3326		956.101	65.3931
959.035	45.1121		966.483	78.9069		957.592	46.9575		957.592	62.0509
960.525	42.6949		967.972	72.2046		959.082	65.4169		959.082	62.0622
962.015	41.2507		969.461	92.3715		960.573	62.0735		960.573	65.4289
963.505	40.5636		970.949	78.95		962.062	87.2544		962.062	50.3391
964.994	41.499		972.437	90.7251		963.552	82.2355		963.552	67.131
966.483	41.8638		973.925	87.3808		965.041	53.7146		965.041	55.3932
967.972	43.6235		975.412	78.9932		966.531	60.4399		966.531	52.0455
969.461	46.8268		976.899	92.4557		968.019	47.0174		968.019	58.7717
970.949	51.1139		978.386	107.604		969.508	70.5389		969.508	55.4234
972.437	52.4421		979.873	94.171		970.996	73.9114		970.996	53.7537
973.925	53.7811		981.359	85.7784		972.484	63.8442		972.484	53.7635
975.412	55.2042		982.845	90.8408		973.972	62.1754		973.972	42.0104
976.899	55.8102		984.331	75.7144		975.459	55.4638		975.459	63.8674
978.386	54.1073		985.817	100.971		976.947	79.0083		976.947	79.0083
979.873	51.2892		987.302	95.9398		978.433	63.8907		978.433	68.9347
981.359	50.4899		988.787	87.54		979.92	55.4941		979.92	52.1308
982.845	50.3617		990.272	94.291		981.406	68.9598		981.406	67.2778
984.331	49.5112		991.756	89.2559		982.893	60.5611		982.893	63.9256
985.817	48.8312		993.241	80.8503		984.378	72.35		984.378	60.5721
987.302	50.7669		994.725	102.766		985.864	75.7289		985.864	60.5831
988.787	51.9393		996.208	87.6197		987.349	57.2278		987.349	67.3268
990.272	54.2622		997.692	72.4679		988.834	70.706		988.834	60.6052
991.756	53.9347		999.175	82.5947		990.319	55.5649		990.319	67.3513
993.241	54.1009		1000.66	84.2957		991.804	57.2591		991.804	67.3636
994.725	54.4603					993.288	64.0071		993.288	62.3227
996.208	54.3429					994.772	70.7575		994.772	62.334
997.692	53.5097					996.255	57.2903		996.255	69.0854
999.175	52.0336					997.739	69.0979		997.739	48.8742
1000.66	50.12					999.222	64.0536		999.222	69.1105
						1000.7	59.0075		1000.7	43.8341

## Sheet: Fig. 2a
Fig. 2a
	Absorbance (a.u.)
Wavelength (nm)	0 h	0.5 h	1 h	3 h	5 h	8 h	10 h	12 h
400	3.247	3.492	3.453	3.493	3.49	3.536	3.477	3.543
401	3.403	3.428	3.435	3.456	3.407	3.588	3.279	3.565
402	3.352	3.456	3.297	3.442	3.353	3.41	3.307	3.396
403	3.241	3.339	3.236	3.289	3.266	3.512	3.219	3.353
404	3.187	3.31	3.296	3.341	3.313	3.362	3.207	3.296
405	3.21	3.324	3.159	3.239	3.183	3.335	3.11	3.213
406	3.139	3.15	3.092	3.167	3.135	3.229	3.115	3.243
407	3.083	3.171	3.132	3.169	3.084	3.207	3.069	3.159
408	3.11	3.175	3.023	3.076	3.035	3.17	3.032	3.153
409	3.035	3.232	3.028	3.045	2.999	3.126	2.97	3.094
410	2.942	3.073	2.958	3.05	2.93	3.071	2.901	3.011
411	2.968	3.007	2.95	2.92	2.881	3.038	2.816	2.971
412	2.919	2.967	2.91	2.931	2.889	2.967	2.834	2.927
413	2.838	2.942	2.847	2.859	2.801	2.875	2.78	2.875
414	2.846	2.926	2.814	2.836	2.744	2.922	2.724	2.861
415	2.848	2.862	2.784	2.782	2.735	2.835	2.689	2.852
416	2.763	2.855	2.776	2.694	2.698	2.777	2.64	2.77
417	2.758	2.783	2.677	2.699	2.673	2.749	2.592	2.693
418	2.73	2.77	2.646	2.712	2.614	2.685	2.559	2.689
419	2.69	2.764	2.614	2.613	2.585	2.653	2.546	2.644
420	2.672	2.679	2.581	2.569	2.535	2.625	2.481	2.581
421	2.628	2.68	2.55	2.549	2.527	2.591	2.456	2.567
422	2.603	2.627	2.501	2.534	2.472	2.576	2.42	2.531
423	2.58	2.601	2.479	2.469	2.429	2.517	2.376	2.484
424	2.555	2.563	2.433	2.447	2.39	2.482	2.347	2.449
425	2.517	2.521	2.386	2.407	2.358	2.442	2.298	2.405
426	2.479	2.48	2.364	2.372	2.322	2.398	2.275	2.376
427	2.447	2.462	2.348	2.343	2.294	2.36	2.24	2.33
428	2.434	2.427	2.307	2.301	2.254	2.339	2.212	2.298
429	2.401	2.382	2.277	2.258	2.227	2.303	2.175	2.263
430	2.37	2.353	2.242	2.232	2.182	2.27	2.146	2.228
431	2.344	2.332	2.203	2.201	2.161	2.237	2.109	2.2
432	2.324	2.292	2.18	2.173	2.129	2.205	2.074	2.167
433	2.303	2.259	2.145	2.152	2.089	2.163	2.045	2.131
434	2.269	2.233	2.116	2.111	2.066	2.135	2.018	2.098
435	2.245	2.206	2.086	2.083	2.028	2.101	1.988	2.068
436	2.218	2.174	2.059	2.05	2.003	2.077	1.963	2.043
437	2.197	2.144	2.026	2.026	1.977	2.042	1.931	2.012
438	2.173	2.121	2.009	1.99	1.953	2.013	1.904	1.981
439	2.15	2.085	1.979	1.962	1.917	1.984	1.876	1.953
440	2.131	2.06	1.947	1.937	1.892	1.953	1.843	1.922
441	2.1	2.037	1.919	1.908	1.863	1.93	1.818	1.893
442	2.082	2.012	1.894	1.883	1.842	1.901	1.799	1.872
443	2.062	1.995	1.875	1.857	1.815	1.876	1.773	1.844
444	2.044	1.965	1.852	1.837	1.793	1.85	1.753	1.822
445	2.024	1.946	1.827	1.81	1.767	1.822	1.723	1.794
446	2.003	1.92	1.804	1.787	1.743	1.798	1.697	1.771
447	1.983	1.896	1.784	1.766	1.72	1.774	1.678	1.747
448	1.966	1.868	1.758	1.74	1.699	1.757	1.652	1.722
449	1.948	1.85	1.743	1.72	1.675	1.732	1.632	1.702
450	1.931	1.825	1.718	1.694	1.657	1.708	1.613	1.678
451	1.915	1.815	1.7	1.68	1.637	1.695	1.592	1.657
452	1.897	1.79	1.678	1.663	1.618	1.669	1.569	1.636
453	1.887	1.774	1.661	1.641	1.6	1.649	1.554	1.618
454	1.867	1.757	1.646	1.621	1.58	1.627	1.537	1.599
455	1.85	1.734	1.627	1.608	1.563	1.611	1.522	1.582
456	1.834	1.718	1.614	1.587	1.543	1.596	1.502	1.564
457	1.824	1.703	1.595	1.568	1.53	1.575	1.486	1.549
458	1.808	1.688	1.579	1.552	1.516	1.558	1.47	1.529
459	1.795	1.67	1.563	1.539	1.5	1.541	1.454	1.513
460	1.78	1.655	1.546	1.524	1.481	1.524	1.44	1.499
461	1.769	1.639	1.536	1.509	1.468	1.51	1.426	1.484
462	1.754	1.629	1.519	1.493	1.457	1.497	1.413	1.47
463	1.743	1.609	1.507	1.479	1.44	1.479	1.396	1.453
464	1.728	1.602	1.493	1.468	1.427	1.468	1.386	1.442
465	1.723	1.589	1.481	1.454	1.414	1.456	1.372	1.429
466	1.705	1.574	1.468	1.44	1.399	1.441	1.359	1.415
467	1.693	1.562	1.457	1.429	1.392	1.432	1.351	1.403
468	1.687	1.551	1.446	1.418	1.378	1.419	1.337	1.389
469	1.676	1.538	1.433	1.404	1.367	1.404	1.325	1.378
470	1.661	1.523	1.422	1.39	1.354	1.392	1.312	1.368
471	1.65	1.51	1.406	1.379	1.34	1.381	1.299	1.351
472	1.64	1.5	1.397	1.366	1.331	1.367	1.288	1.338
473	1.627	1.488	1.387	1.355	1.316	1.355	1.277	1.33
474	1.619	1.473	1.375	1.345	1.306	1.343	1.267	1.316
475	1.609	1.464	1.361	1.329	1.295	1.331	1.255	1.305
476	1.597	1.45	1.351	1.322	1.283	1.32	1.244	1.294
477	1.583	1.438	1.339	1.309	1.27	1.308	1.231	1.278
478	1.571	1.422	1.326	1.295	1.258	1.291	1.217	1.265
479	1.558	1.412	1.312	1.28	1.245	1.278	1.204	1.251
480	1.547	1.399	1.301	1.268	1.231	1.266	1.193	1.242
481	1.536	1.385	1.286	1.252	1.217	1.25	1.178	1.224
482	1.519	1.368	1.27	1.237	1.203	1.235	1.164	1.21
483	1.509	1.354	1.256	1.225	1.186	1.219	1.147	1.193
484	1.495	1.338	1.241	1.206	1.172	1.202	1.133	1.176
485	1.482	1.327	1.229	1.194	1.158	1.189	1.119	1.163
486	1.469	1.305	1.21	1.174	1.138	1.17	1.102	1.143
487	1.456	1.29	1.194	1.16	1.124	1.153	1.087	1.127
488	1.439	1.275	1.177	1.14	1.106	1.135	1.069	1.112
489	1.426	1.256	1.16	1.124	1.09	1.118	1.051	1.092
490	1.411	1.24	1.143	1.104	1.073	1.098	1.033	1.074
491	1.4	1.223	1.128	1.089	1.054	1.08	1.017	1.055
492	1.386	1.208	1.112	1.074	1.038	1.064	1.001	1.04
493	1.372	1.191	1.092	1.053	1.022	1.044	0.982	1.019
494	1.358	1.175	1.077	1.037	1.003	1.026	0.964	1
495	1.344	1.157	1.061	1.021	0.985	1.007	0.949	0.985
496	1.331	1.141	1.043	1.003	0.969	0.989	0.931	0.965
497	1.317	1.123	1.028	0.985	0.951	0.972	0.913	0.948
498	1.303	1.107	1.013	0.967	0.935	0.954	0.897	0.93
499	1.291	1.092	0.995	0.951	0.92	0.936	0.881	0.914
500	1.275	1.076	0.981	0.935	0.902	0.92	0.864	0.896
501	1.263	1.062	0.964	0.921	0.887	0.905	0.851	0.88
502	1.252	1.047	0.951	0.906	0.872	0.89	0.835	0.866
503	1.241	1.031	0.937	0.892	0.858	0.875	0.82	0.851
504	1.226	1.016	0.923	0.876	0.843	0.859	0.807	0.835
505	1.215	1.004	0.911	0.864	0.831	0.846	0.794	0.823
506	1.203	0.991	0.896	0.849	0.818	0.831	0.781	0.809
507	1.194	0.978	0.885	0.836	0.805	0.818	0.768	0.795
508	1.182	0.965	0.872	0.825	0.792	0.805	0.757	0.782
509	1.17	0.953	0.859	0.811	0.781	0.792	0.743	0.769
510	1.161	0.942	0.848	0.8	0.769	0.781	0.731	0.757
511	1.151	0.931	0.838	0.789	0.758	0.768	0.721	0.746
512	1.14	0.92	0.828	0.778	0.747	0.756	0.711	0.735
513	1.13	0.908	0.816	0.766	0.736	0.744	0.698	0.723
514	1.122	0.897	0.804	0.755	0.724	0.734	0.688	0.712
515	1.112	0.887	0.795	0.745	0.714	0.722	0.677	0.699
516	1.102	0.876	0.783	0.731	0.702	0.709	0.664	0.689
517	1.093	0.865	0.774	0.722	0.69	0.698	0.654	0.676
518	1.083	0.854	0.764	0.71	0.679	0.687	0.643	0.665
519	1.075	0.842	0.751	0.699	0.668	0.673	0.632	0.652
520	1.065	0.832	0.743	0.688	0.659	0.664	0.62	0.642
521	1.057	0.824	0.733	0.679	0.648	0.653	0.61	0.631
522	1.047	0.814	0.722	0.667	0.637	0.641	0.6	0.62
523	1.039	0.803	0.713	0.658	0.627	0.63	0.589	0.608
524	1.032	0.795	0.704	0.647	0.618	0.62	0.579	0.599
525	1.023	0.784	0.694	0.638	0.607	0.61	0.57	0.588
526	1.014	0.775	0.685	0.628	0.596	0.598	0.559	0.577
527	1.007	0.766	0.674	0.618	0.587	0.587	0.55	0.566
528	1	0.756	0.666	0.608	0.578	0.579	0.54	0.556
529	0.991	0.745	0.657	0.599	0.569	0.568	0.53	0.546
530	0.982	0.737	0.647	0.589	0.558	0.558	0.519	0.535
531	0.972	0.726	0.636	0.576	0.546	0.545	0.507	0.522
532	0.963	0.716	0.625	0.565	0.536	0.535	0.498	0.512
533	0.957	0.71	0.619	0.558	0.529	0.527	0.491	0.504
534	0.95	0.702	0.612	0.55	0.52	0.517	0.482	0.497
535	0.943	0.692	0.602	0.54	0.511	0.507	0.473	0.486
536	0.935	0.683	0.594	0.532	0.5	0.498	0.463	0.477
537	0.928	0.676	0.585	0.523	0.493	0.489	0.455	0.467
538	0.921	0.666	0.577	0.514	0.484	0.48	0.445	0.459
539	0.914	0.657	0.569	0.506	0.475	0.471	0.438	0.449
540	0.909	0.651	0.561	0.497	0.468	0.463	0.429	0.44
541	0.9	0.641	0.554	0.49	0.46	0.455	0.422	0.434
542	0.894	0.635	0.545	0.481	0.451	0.444	0.414	0.424
543	0.888	0.627	0.539	0.475	0.444	0.437	0.407	0.416
544	0.878	0.619	0.529	0.465	0.435	0.427	0.396	0.407
545	0.873	0.611	0.523	0.458	0.428	0.42	0.391	0.4
546	0.867	0.605	0.516	0.45	0.42	0.413	0.383	0.392
547	0.861	0.597	0.509	0.443	0.414	0.406	0.376	0.384
548	0.855	0.59	0.502	0.438	0.408	0.4	0.37	0.379
549	0.848	0.583	0.495	0.429	0.4	0.392	0.363	0.371
550	0.841	0.576	0.488	0.423	0.393	0.385	0.356	0.364
551	0.837	0.57	0.482	0.418	0.388	0.378	0.35	0.359
552	0.829	0.562	0.475	0.409	0.38	0.371	0.343	0.351
553	0.824	0.554	0.468	0.402	0.373	0.365	0.337	0.344
554	0.818	0.549	0.462	0.396	0.368	0.358	0.33	0.337
555	0.812	0.542	0.457	0.391	0.362	0.352	0.325	0.331
556	0.805	0.536	0.451	0.385	0.356	0.346	0.32	0.326
557	0.8	0.529	0.445	0.378	0.351	0.34	0.314	0.321
558	0.794	0.524	0.438	0.373	0.345	0.335	0.309	0.315
559	0.789	0.518	0.433	0.367	0.34	0.329	0.303	0.309
560	0.782	0.512	0.426	0.361	0.334	0.323	0.298	0.303
561	0.777	0.505	0.42	0.354	0.327	0.316	0.292	0.298
562	0.772	0.5	0.414	0.35	0.321	0.312	0.287	0.293
563	0.767	0.494	0.409	0.344	0.317	0.305	0.282	0.287
564	0.759	0.486	0.403	0.338	0.312	0.3	0.276	0.281
565	0.754	0.481	0.397	0.332	0.307	0.295	0.272	0.277
566	0.748	0.475	0.394	0.329	0.303	0.291	0.268	0.273
567	0.743	0.47	0.387	0.323	0.296	0.285	0.263	0.268
568	0.736	0.463	0.381	0.318	0.291	0.281	0.257	0.261
569	0.732	0.459	0.378	0.314	0.288	0.276	0.253	0.259
570	0.726	0.452	0.372	0.308	0.282	0.271	0.248	0.253
571	0.719	0.447	0.366	0.302	0.277	0.265	0.244	0.248
572	0.715	0.442	0.362	0.298	0.273	0.261	0.24	0.244
573	0.711	0.437	0.357	0.293	0.269	0.257	0.236	0.24
574	0.704	0.431	0.351	0.288	0.264	0.252	0.232	0.235
575	0.699	0.426	0.347	0.284	0.26	0.248	0.227	0.231
576	0.696	0.422	0.343	0.281	0.256	0.245	0.224	0.227
577	0.689	0.416	0.337	0.276	0.252	0.239	0.22	0.222
578	0.683	0.411	0.333	0.271	0.247	0.235	0.216	0.218
579	0.68	0.407	0.328	0.267	0.243	0.231	0.213	0.215
580	0.674	0.402	0.324	0.262	0.239	0.227	0.208	0.211
581	0.669	0.397	0.32	0.259	0.236	0.223	0.205	0.208
582	0.663	0.392	0.315	0.254	0.231	0.219	0.2	0.203
583	0.66	0.387	0.311	0.251	0.228	0.216	0.198	0.2
584	0.655	0.383	0.306	0.247	0.223	0.211	0.193	0.196
585	0.649	0.378	0.302	0.243	0.221	0.208	0.19	0.192
586	0.644	0.374	0.299	0.238	0.217	0.204	0.186	0.189
587	0.639	0.37	0.294	0.235	0.213	0.201	0.183	0.186
588	0.635	0.365	0.291	0.232	0.21	0.198	0.181	0.183
589	0.631	0.361	0.287	0.228	0.206	0.195	0.177	0.18
590	0.627	0.357	0.284	0.225	0.204	0.192	0.174	0.177
591	0.623	0.354	0.28	0.222	0.201	0.189	0.172	0.174
592	0.616	0.348	0.276	0.218	0.197	0.185	0.169	0.17
593	0.613	0.345	0.272	0.215	0.193	0.181	0.165	0.168
594	0.608	0.342	0.269	0.212	0.191	0.179	0.163	0.164
595	0.604	0.337	0.266	0.208	0.188	0.175	0.16	0.161
596	0.6	0.333	0.262	0.206	0.186	0.173	0.158	0.159
597	0.595	0.33	0.259	0.202	0.182	0.17	0.155	0.155
598	0.591	0.326	0.256	0.199	0.18	0.167	0.152	0.153
599	0.587	0.323	0.253	0.197	0.177	0.164	0.149	0.151
600	0.582	0.32	0.25	0.194	0.174	0.162	0.147	0.149
601	0.58	0.316	0.247	0.192	0.171	0.159	0.145	0.146
602	0.575	0.312	0.243	0.189	0.169	0.157	0.143	0.143
603	0.571	0.309	0.24	0.185	0.167	0.154	0.14	0.141
604	0.566	0.306	0.236	0.183	0.164	0.151	0.137	0.138
605	0.563	0.303	0.235	0.181	0.162	0.15	0.136	0.137
606	0.558	0.3	0.232	0.179	0.16	0.148	0.135	0.135
607	0.554	0.296	0.229	0.176	0.158	0.145	0.132	0.132
608	0.552	0.295	0.228	0.175	0.156	0.145	0.131	0.132
609	0.547	0.29	0.223	0.171	0.153	0.141	0.128	0.129
610	0.544	0.288	0.222	0.17	0.152	0.141	0.128	0.127
611	0.541	0.286	0.222	0.169	0.15	0.139	0.126	0.126
612	0.538	0.282	0.217	0.166	0.148	0.136	0.123	0.124
613	0.533	0.28	0.214	0.164	0.147	0.134	0.122	0.122
614	0.529	0.277	0.212	0.162	0.145	0.133	0.12	0.121
615	0.527	0.274	0.21	0.16	0.143	0.131	0.119	0.119
616	0.523	0.272	0.209	0.159	0.141	0.129	0.117	0.118
617	0.52	0.27	0.206	0.156	0.14	0.128	0.116	0.116
618	0.515	0.267	0.204	0.154	0.138	0.126	0.115	0.115
619	0.512	0.264	0.201	0.153	0.136	0.124	0.114	0.114
620	0.51	0.262	0.2	0.151	0.135	0.124	0.112	0.112
621	0.506	0.26	0.198	0.149	0.133	0.122	0.111	0.112
622	0.502	0.257	0.195	0.148	0.132	0.121	0.11	0.11
623	0.5	0.254	0.195	0.146	0.13	0.119	0.108	0.109
624	0.497	0.253	0.192	0.146	0.13	0.119	0.108	0.108
625	0.492	0.251	0.19	0.144	0.128	0.117	0.105	0.107
626	0.49	0.248	0.189	0.142	0.126	0.116	0.105	0.105
627	0.487	0.246	0.188	0.141	0.126	0.114	0.103	0.105
628	0.483	0.244	0.186	0.14	0.125	0.113	0.103	0.104
629	0.481	0.242	0.183	0.138	0.123	0.112	0.101	0.102
630	0.477	0.24	0.181	0.136	0.121	0.11	0.101	0.101
631	0.475	0.239	0.182	0.136	0.122	0.111	0.1	0.101
632	0.47	0.235	0.178	0.133	0.118	0.108	0.098	0.099
633	0.467	0.234	0.176	0.132	0.118	0.108	0.098	0.098
634	0.465	0.232	0.176	0.132	0.117	0.107	0.097	0.098
635	0.462	0.231	0.174	0.13	0.116	0.106	0.096	0.096
636	0.458	0.228	0.172	0.129	0.115	0.105	0.094	0.096
637	0.455	0.225	0.169	0.127	0.113	0.103	0.093	0.093
638	0.453	0.224	0.169	0.126	0.113	0.102	0.093	0.094
639	0.449	0.222	0.166	0.124	0.111	0.101	0.092	0.092
640	0.447	0.221	0.165	0.124	0.11	0.101	0.091	0.092
641	0.443	0.218	0.163	0.122	0.109	0.098	0.09	0.09
642	0.441	0.217	0.163	0.122	0.109	0.098	0.09	0.09
643	0.437	0.215	0.161	0.12	0.107	0.097	0.088	0.088
644	0.434	0.213	0.159	0.119	0.107	0.097	0.087	0.089
645	0.43	0.209	0.157	0.117	0.103	0.095	0.086	0.086
646	0.427	0.208	0.156	0.115	0.103	0.094	0.085	0.086
647	0.425	0.207	0.155	0.116	0.103	0.093	0.084	0.085
648	0.421	0.204	0.151	0.113	0.101	0.092	0.083	0.083
649	0.419	0.202	0.151	0.111	0.101	0.09	0.082	0.083
650	0.416	0.2	0.149	0.111	0.099	0.089	0.081	0.082
651	0.413	0.199	0.148	0.11	0.098	0.089	0.081	0.081
652	0.41	0.197	0.146	0.108	0.097	0.087	0.08	0.08
653	0.407	0.195	0.144	0.108	0.096	0.087	0.079	0.079
654	0.404	0.194	0.144	0.107	0.095	0.086	0.078	0.079
655	0.401	0.191	0.142	0.105	0.094	0.086	0.077	0.077
656	0.399	0.19	0.141	0.104	0.093	0.085	0.076	0.077
657	0.397	0.188	0.14	0.103	0.092	0.083	0.075	0.076
658	0.393	0.187	0.138	0.103	0.09	0.082	0.074	0.075
659	0.391	0.185	0.137	0.101	0.09	0.082	0.074	0.074
660	0.387	0.182	0.134	0.099	0.088	0.079	0.071	0.073
661	0.385	0.181	0.134	0.098	0.088	0.079	0.072	0.073
662	0.382	0.18	0.133	0.098	0.086	0.077	0.07	0.071
663	0.379	0.178	0.131	0.096	0.086	0.077	0.07	0.07
664	0.377	0.177	0.13	0.096	0.085	0.076	0.069	0.07
665	0.374	0.175	0.129	0.095	0.084	0.075	0.068	0.069
666	0.372	0.173	0.127	0.094	0.084	0.075	0.068	0.07
667	0.37	0.172	0.126	0.093	0.082	0.074	0.067	0.068
668	0.366	0.171	0.125	0.091	0.081	0.073	0.066	0.067
669	0.364	0.169	0.124	0.091	0.081	0.072	0.066	0.066
670	0.362	0.168	0.123	0.089	0.08	0.071	0.065	0.065
671	0.359	0.166	0.121	0.088	0.078	0.07	0.063	0.064
672	0.357	0.165	0.12	0.088	0.078	0.069	0.063	0.064
673	0.353	0.162	0.118	0.085	0.076	0.068	0.062	0.062
674	0.351	0.161	0.118	0.086	0.075	0.067	0.06	0.062
675	0.35	0.161	0.117	0.085	0.075	0.067	0.061	0.061
676	0.348	0.159	0.116	0.084	0.074	0.065	0.06	0.059
677	0.345	0.158	0.115	0.083	0.073	0.065	0.06	0.06
678	0.343	0.156	0.113	0.081	0.073	0.063	0.058	0.058
679	0.341	0.156	0.113	0.082	0.072	0.064	0.058	0.058
680	0.338	0.155	0.112	0.081	0.072	0.064	0.057	0.057
681	0.336	0.153	0.111	0.08	0.071	0.063	0.057	0.057
682	0.334	0.151	0.11	0.079	0.071	0.062	0.055	0.057
683	0.331	0.15	0.109	0.078	0.068	0.061	0.054	0.055
684	0.329	0.149	0.108	0.077	0.068	0.06	0.054	0.054
685	0.328	0.149	0.107	0.076	0.069	0.06	0.053	0.054
686	0.326	0.147	0.106	0.076	0.067	0.059	0.053	0.054
687	0.323	0.146	0.106	0.075	0.068	0.058	0.053	0.054
688	0.322	0.145	0.104	0.074	0.066	0.058	0.051	0.053
689	0.319	0.144	0.103	0.074	0.065	0.057	0.052	0.052
690	0.317	0.143	0.103	0.073	0.064	0.056	0.05	0.051
691	0.315	0.141	0.102	0.073	0.064	0.056	0.05	0.052
692	0.313	0.141	0.102	0.071	0.063	0.056	0.051	0.05
693	0.311	0.139	0.1	0.071	0.063	0.055	0.049	0.049
694	0.31	0.139	0.1	0.071	0.062	0.054	0.049	0.05
695	0.308	0.138	0.099	0.071	0.061	0.053	0.048	0.049
696	0.306	0.137	0.098	0.07	0.06	0.053	0.048	0.049
697	0.303	0.135	0.097	0.068	0.06	0.052	0.047	0.047
698	0.301	0.135	0.097	0.068	0.06	0.051	0.047	0.047
699	0.301	0.134	0.097	0.068	0.059	0.052	0.047	0.047
700	0.299	0.134	0.095	0.067	0.059	0.051	0.046	0.046
701	0.298	0.134	0.096	0.067	0.06	0.052	0.046	0.046
702	0.296	0.133	0.096	0.067	0.059	0.051	0.046	0.047
703	0.294	0.132	0.094	0.065	0.058	0.05	0.044	0.046
704	0.292	0.13	0.093	0.065	0.057	0.049	0.044	0.045
705	0.289	0.128	0.093	0.064	0.057	0.048	0.043	0.044
706	0.29	0.129	0.092	0.065	0.057	0.049	0.043	0.045
707	0.287	0.128	0.091	0.063	0.056	0.048	0.043	0.044
708	0.286	0.128	0.091	0.065	0.056	0.048	0.043	0.045
709	0.286	0.128	0.091	0.063	0.056	0.049	0.043	0.044
710	0.284	0.127	0.091	0.064	0.056	0.048	0.043	0.044
711	0.281	0.127	0.09	0.063	0.055	0.047	0.042	0.044
712	0.281	0.125	0.089	0.062	0.055	0.047	0.042	0.043
713	0.279	0.125	0.089	0.061	0.055	0.046	0.042	0.043
714	0.278	0.124	0.089	0.063	0.054	0.046	0.041	0.042
715	0.276	0.123	0.087	0.061	0.053	0.045	0.04	0.041
716	0.275	0.123	0.088	0.061	0.053	0.045	0.04	0.042
717	0.274	0.123	0.087	0.061	0.054	0.045	0.041	0.042
718	0.274	0.123	0.087	0.061	0.055	0.045	0.04	0.043
719	0.272	0.124	0.088	0.061	0.054	0.045	0.041	0.042
720	0.271	0.122	0.087	0.061	0.054	0.045	0.039	0.041
721	0.27	0.121	0.086	0.059	0.053	0.044	0.039	0.041
722	0.267	0.121	0.086	0.061	0.053	0.044	0.039	0.041
723	0.268	0.122	0.087	0.061	0.055	0.045	0.04	0.041
724	0.268	0.122	0.086	0.06	0.054	0.044	0.039	0.042
725	0.266	0.119	0.086	0.061	0.053	0.043	0.037	0.041
726	0.265	0.121	0.086	0.06	0.053	0.044	0.039	0.042
727	0.264	0.119	0.086	0.06	0.054	0.043	0.038	0.041
728	0.263	0.119	0.085	0.058	0.053	0.043	0.04	0.04
729	0.263	0.118	0.084	0.059	0.053	0.043	0.039	0.041
730	0.261	0.119	0.085	0.058	0.054	0.042	0.038	0.041
731	0.259	0.117	0.084	0.059	0.051	0.043	0.036	0.039
732	0.259	0.117	0.083	0.06	0.052	0.042	0.037	0.04
733	0.258	0.117	0.084	0.058	0.052	0.042	0.036	0.038
734	0.258	0.118	0.083	0.06	0.052	0.042	0.038	0.04
735	0.257	0.118	0.084	0.059	0.052	0.043	0.039	0.041
736	0.257	0.119	0.084	0.059	0.053	0.043	0.038	0.04
737	0.258	0.116	0.084	0.059	0.052	0.042	0.037	0.04
738	0.254	0.118	0.083	0.058	0.051	0.042	0.038	0.041
739	0.253	0.116	0.081	0.057	0.051	0.04	0.036	0.038
740	0.254	0.118	0.082	0.058	0.05	0.043	0.038	0.04
741	0.253	0.117	0.083	0.057	0.052	0.042	0.037	0.039
742	0.251	0.116	0.083	0.058	0.052	0.041	0.037	0.038
743	0.25	0.116	0.083	0.059	0.053	0.041	0.037	0.038
744	0.25	0.116	0.082	0.058	0.052	0.041	0.036	0.039
745	0.249	0.116	0.083	0.059	0.052	0.042	0.037	0.038
746	0.247	0.115	0.083	0.058	0.052	0.041	0.037	0.039
747	0.247	0.113	0.08	0.057	0.05	0.041	0.037	0.038
748	0.247	0.115	0.081	0.058	0.05	0.04	0.037	0.039
749	0.248	0.115	0.083	0.059	0.052	0.042	0.036	0.039
750	0.247	0.115	0.082	0.058	0.053	0.042	0.036	0.039
751	0.246	0.116	0.082	0.058	0.051	0.042	0.036	0.038
752	0.244	0.114	0.081	0.058	0.05	0.041	0.035	0.038
753	0.245	0.115	0.082	0.057	0.05	0.041	0.036	0.037
754	0.245	0.114	0.081	0.058	0.051	0.041	0.037	0.037
755	0.244	0.114	0.083	0.058	0.051	0.042	0.037	0.037
756	0.242	0.115	0.081	0.057	0.05	0.039	0.035	0.037
757	0.242	0.113	0.081	0.058	0.05	0.04	0.035	0.037
758	0.242	0.113	0.081	0.058	0.051	0.042	0.035	0.037
759	0.241	0.113	0.08	0.057	0.049	0.04	0.035	0.037
760	0.242	0.115	0.083	0.059	0.052	0.042	0.036	0.038
761	0.241	0.113	0.081	0.057	0.049	0.041	0.035	0.037
762	0.239	0.113	0.081	0.056	0.05	0.04	0.035	0.037
763	0.239	0.114	0.081	0.056	0.05	0.041	0.036	0.037
764	0.24	0.114	0.082	0.056	0.05	0.041	0.035	0.037
765	0.237	0.112	0.08	0.055	0.048	0.039	0.033	0.036
766	0.239	0.113	0.081	0.057	0.051	0.04	0.035	0.038
767	0.237	0.114	0.081	0.057	0.049	0.039	0.033	0.038
768	0.236	0.113	0.08	0.057	0.049	0.04	0.034	0.036
769	0.237	0.112	0.08	0.056	0.049	0.038	0.035	0.036
770	0.236	0.113	0.082	0.057	0.05	0.04	0.035	0.036
771	0.237	0.112	0.081	0.057	0.049	0.039	0.034	0.035
772	0.235	0.112	0.08	0.056	0.048	0.038	0.033	0.036
773	0.235	0.112	0.079	0.055	0.048	0.038	0.033	0.035
774	0.234	0.112	0.081	0.057	0.05	0.039	0.034	0.037
775	0.236	0.112	0.082	0.057	0.051	0.04	0.035	0.037
776	0.235	0.114	0.082	0.057	0.05	0.04	0.034	0.036
777	0.234	0.113	0.081	0.057	0.05	0.039	0.034	0.036
778	0.234	0.112	0.08	0.057	0.049	0.04	0.033	0.037
779	0.234	0.112	0.081	0.057	0.05	0.04	0.035	0.036
780	0.235	0.113	0.082	0.057	0.051	0.04	0.036	0.038
781	0.233	0.111	0.081	0.057	0.049	0.039	0.033	0.037
782	0.232	0.113	0.081	0.057	0.049	0.039	0.034	0.035
783	0.232	0.112	0.08	0.056	0.049	0.038	0.033	0.036
784	0.232	0.113	0.081	0.056	0.048	0.038	0.033	0.035
785	0.232	0.113	0.08	0.057	0.049	0.039	0.034	0.035
786	0.23	0.112	0.08	0.056	0.049	0.038	0.032	0.035
787	0.231	0.113	0.082	0.056	0.051	0.038	0.035	0.036
788	0.232	0.113	0.081	0.057	0.05	0.04	0.034	0.037
789	0.231	0.114	0.082	0.058	0.049	0.039	0.034	0.037
790	0.231	0.112	0.081	0.057	0.049	0.039	0.034	0.036
791	0.231	0.113	0.082	0.057	0.05	0.039	0.035	0.037
792	0.232	0.114	0.082	0.057	0.051	0.04	0.034	0.037
793	0.232	0.112	0.081	0.058	0.05	0.04	0.035	0.036
794	0.232	0.113	0.082	0.057	0.051	0.039	0.035	0.037
795	0.231	0.114	0.083	0.057	0.05	0.04	0.035	0.037
796	0.231	0.114	0.081	0.058	0.05	0.04	0.034	0.037
797	0.23	0.112	0.082	0.056	0.048	0.038	0.033	0.036
798	0.231	0.114	0.082	0.057	0.05	0.039	0.034	0.036
799	0.231	0.114	0.082	0.058	0.05	0.039	0.034	0.036
800	0.23	0.114	0.082	0.056	0.05	0.04	0.033	0.037
801	0.231	0.114	0.084	0.058	0.05	0.04	0.035	0.038
802	0.231	0.114	0.083	0.057	0.05	0.04	0.034	0.036
803	0.23	0.114	0.083	0.057	0.049	0.039	0.034	0.036
804	0.232	0.115	0.084	0.059	0.05	0.04	0.034	0.038
805	0.231	0.114	0.083	0.058	0.051	0.04	0.035	0.037
806	0.23	0.115	0.083	0.058	0.05	0.039	0.034	0.037
807	0.232	0.116	0.085	0.058	0.051	0.04	0.035	0.037
808	0.23	0.115	0.084	0.058	0.05	0.039	0.035	0.037
809	0.232	0.115	0.084	0.059	0.052	0.04	0.035	0.038
810	0.231	0.116	0.085	0.059	0.051	0.04	0.035	0.038
811	0.232	0.116	0.084	0.058	0.05	0.039	0.034	0.037
812	0.233	0.118	0.086	0.059	0.052	0.041	0.036	0.038
813	0.232	0.117	0.085	0.059	0.051	0.04	0.036	0.038
814	0.233	0.117	0.085	0.059	0.05	0.041	0.035	0.037
815	0.234	0.119	0.086	0.059	0.051	0.041	0.035	0.038
816	0.232	0.117	0.086	0.059	0.051	0.04	0.035	0.037
817	0.232	0.117	0.085	0.058	0.051	0.04	0.035	0.038
818	0.235	0.119	0.086	0.061	0.052	0.042	0.037	0.038
819	0.233	0.117	0.086	0.06	0.052	0.041	0.036	0.038
820	0.234	0.119	0.087	0.061	0.052	0.041	0.036	0.037
821	0.235	0.12	0.088	0.061	0.053	0.042	0.036	0.039
822	0.236	0.12	0.088	0.061	0.052	0.041	0.036	0.038
823	0.235	0.12	0.088	0.062	0.053	0.042	0.037	0.039
824	0.235	0.119	0.088	0.061	0.053	0.041	0.037	0.038
825	0.236	0.119	0.088	0.061	0.052	0.042	0.037	0.039
826	0.236	0.121	0.089	0.062	0.054	0.042	0.038	0.038
827	0.236	0.121	0.089	0.062	0.053	0.042	0.037	0.038
828	0.237	0.122	0.09	0.062	0.054	0.044	0.037	0.039
829	0.236	0.121	0.09	0.062	0.054	0.043	0.038	0.038
830	0.237	0.123	0.09	0.063	0.053	0.043	0.037	0.038
831	0.237	0.122	0.091	0.063	0.053	0.043	0.037	0.038
832	0.239	0.122	0.091	0.064	0.054	0.044	0.038	0.039
833	0.238	0.125	0.091	0.063	0.054	0.044	0.038	0.038
834	0.24	0.124	0.092	0.065	0.055	0.044	0.039	0.039
835	0.24	0.125	0.093	0.065	0.054	0.045	0.039	0.04
836	0.242	0.126	0.094	0.065	0.055	0.046	0.039	0.038
837	0.241	0.125	0.093	0.065	0.055	0.046	0.039	0.04
838	0.242	0.126	0.094	0.065	0.055	0.045	0.039	0.039
839	0.242	0.125	0.093	0.066	0.055	0.046	0.04	0.038
840	0.243	0.128	0.095	0.066	0.054	0.046	0.04	0.04
841	0.243	0.126	0.095	0.065	0.055	0.046	0.04	0.039
842	0.245	0.129	0.096	0.067	0.057	0.048	0.041	0.041
843	0.243	0.128	0.095	0.067	0.055	0.046	0.04	0.039
844	0.244	0.129	0.096	0.068	0.056	0.047	0.041	0.039
845	0.246	0.13	0.096	0.067	0.056	0.047	0.042	0.039
846	0.246	0.131	0.097	0.069	0.057	0.048	0.041	0.04
847	0.246	0.13	0.098	0.069	0.056	0.048	0.041	0.04
848	0.247	0.131	0.098	0.067	0.056	0.048	0.041	0.039
849	0.247	0.132	0.098	0.069	0.058	0.049	0.041	0.041
850	0.247	0.13	0.098	0.069	0.058	0.048	0.041	0.04
851	0.249	0.131	0.099	0.069	0.057	0.048	0.042	0.04
852	0.249	0.132	0.099	0.07	0.058	0.049	0.042	0.041
853	0.249	0.132	0.099	0.07	0.057	0.048	0.042	0.041
854	0.25	0.132	0.099	0.069	0.058	0.048	0.042	0.039
855	0.25	0.133	0.1	0.07	0.058	0.049	0.042	0.04
856	0.251	0.134	0.101	0.071	0.059	0.049	0.042	0.042
857	0.251	0.133	0.1	0.07	0.059	0.049	0.042	0.041
858	0.251	0.135	0.101	0.071	0.059	0.049	0.043	0.04
859	0.253	0.135	0.101	0.071	0.06	0.049	0.043	0.041
860	0.253	0.134	0.102	0.071	0.059	0.05	0.043	0.04
861	0.254	0.137	0.102	0.071	0.06	0.05	0.044	0.041
862	0.254	0.135	0.102	0.071	0.06	0.049	0.043	0.041
863	0.254	0.136	0.103	0.072	0.06	0.05	0.043	0.041
864	0.255	0.137	0.103	0.072	0.06	0.05	0.043	0.041
865	0.255	0.137	0.103	0.073	0.061	0.05	0.043	0.041
866	0.256	0.137	0.104	0.073	0.06	0.05	0.043	0.041
867	0.256	0.138	0.103	0.072	0.06	0.05	0.044	0.041
868	0.256	0.137	0.104	0.073	0.061	0.05	0.043	0.041
869	0.257	0.139	0.105	0.074	0.062	0.051	0.044	0.042
870	0.258	0.139	0.105	0.073	0.062	0.051	0.044	0.042
871	0.258	0.139	0.105	0.074	0.061	0.051	0.043	0.041
872	0.258	0.139	0.106	0.074	0.062	0.052	0.044	0.042
873	0.259	0.14	0.106	0.074	0.062	0.051	0.044	0.042
874	0.26	0.14	0.106	0.074	0.062	0.051	0.045	0.042
875	0.261	0.141	0.107	0.075	0.063	0.052	0.045	0.043
876	0.261	0.141	0.106	0.075	0.062	0.052	0.044	0.041
877	0.261	0.141	0.106	0.075	0.062	0.052	0.045	0.042
878	0.262	0.142	0.107	0.076	0.063	0.053	0.045	0.043
879	0.262	0.142	0.107	0.075	0.062	0.052	0.045	0.041
880	0.263	0.142	0.108	0.076	0.063	0.052	0.045	0.042
881	0.263	0.142	0.108	0.076	0.063	0.052	0.045	0.042
882	0.263	0.143	0.108	0.076	0.063	0.052	0.045	0.042
883	0.265	0.143	0.108	0.076	0.064	0.052	0.045	0.043
884	0.264	0.143	0.108	0.076	0.063	0.053	0.045	0.042
885	0.265	0.144	0.109	0.076	0.064	0.053	0.046	0.043
886	0.266	0.144	0.109	0.076	0.063	0.052	0.045	0.042
887	0.266	0.145	0.11	0.077	0.064	0.053	0.045	0.043
888	0.267	0.145	0.11	0.077	0.064	0.053	0.045	0.043
889	0.268	0.145	0.11	0.077	0.064	0.053	0.046	0.042
890	0.268	0.145	0.11	0.078	0.064	0.054	0.046	0.043
891	0.268	0.146	0.111	0.077	0.064	0.054	0.046	0.043
892	0.269	0.146	0.111	0.078	0.064	0.053	0.046	0.043
893	0.269	0.146	0.111	0.078	0.065	0.054	0.046	0.043
894	0.27	0.147	0.112	0.078	0.065	0.054	0.046	0.043
895	0.27	0.147	0.112	0.078	0.064	0.054	0.046	0.043
896	0.27	0.148	0.112	0.078	0.065	0.054	0.046	0.043
897	0.272	0.148	0.112	0.078	0.065	0.054	0.046	0.044
898	0.272	0.148	0.112	0.078	0.065	0.054	0.046	0.043
899	0.272	0.148	0.113	0.079	0.065	0.054	0.046	0.043
900	0.273	0.148	0.113	0.079	0.066	0.054	0.047	0.043
901	0.274	0.149	0.113	0.079	0.066	0.054	0.047	0.044
902	0.274	0.149	0.113	0.079	0.066	0.054	0.047	0.043
903	0.275	0.15	0.114	0.079	0.066	0.055	0.047	0.044
904	0.275	0.15	0.114	0.079	0.066	0.055	0.047	0.044
905	0.275	0.15	0.114	0.08	0.066	0.055	0.047	0.044
906	0.276	0.151	0.114	0.08	0.066	0.055	0.047	0.044
907	0.277	0.151	0.115	0.08	0.066	0.055	0.047	0.044
908	0.277	0.151	0.115	0.08	0.067	0.055	0.047	0.044
909	0.278	0.152	0.115	0.08	0.067	0.055	0.047	0.044
910	0.278	0.152	0.116	0.08	0.067	0.055	0.047	0.044
911	0.279	0.152	0.116	0.081	0.067	0.055	0.047	0.044
912	0.28	0.153	0.116	0.081	0.067	0.056	0.048	0.044
913	0.28	0.153	0.116	0.081	0.067	0.056	0.048	0.045
914	0.281	0.153	0.116	0.081	0.067	0.055	0.047	0.044
915	0.281	0.154	0.117	0.081	0.067	0.056	0.048	0.044
916	0.282	0.154	0.117	0.081	0.067	0.056	0.048	0.045
917	0.282	0.154	0.118	0.082	0.068	0.056	0.048	0.045
918	0.283	0.154	0.118	0.082	0.068	0.056	0.048	0.045
919	0.283	0.155	0.118	0.082	0.068	0.056	0.048	0.045
920	0.284	0.155	0.118	0.082	0.068	0.056	0.048	0.045
921	0.284	0.155	0.118	0.082	0.068	0.056	0.048	0.045
922	0.285	0.156	0.119	0.082	0.068	0.056	0.048	0.044
923	0.286	0.156	0.119	0.083	0.068	0.056	0.048	0.045
924	0.286	0.157	0.119	0.083	0.068	0.056	0.048	0.045
925	0.287	0.157	0.12	0.083	0.069	0.057	0.049	0.045
926	0.287	0.157	0.12	0.083	0.069	0.057	0.049	0.045
927	0.288	0.158	0.12	0.083	0.069	0.057	0.049	0.045
928	0.289	0.158	0.12	0.083	0.069	0.057	0.049	0.045
929	0.289	0.158	0.121	0.084	0.07	0.057	0.049	0.045
930	0.29	0.158	0.121	0.084	0.069	0.057	0.049	0.045
931	0.29	0.159	0.121	0.084	0.069	0.057	0.049	0.045
932	0.291	0.159	0.121	0.084	0.069	0.057	0.049	0.045
933	0.291	0.159	0.121	0.084	0.069	0.057	0.049	0.045
934	0.292	0.16	0.122	0.084	0.07	0.057	0.049	0.046
935	0.293	0.16	0.122	0.085	0.07	0.058	0.049	0.046
936	0.293	0.161	0.122	0.085	0.07	0.058	0.049	0.046
937	0.294	0.161	0.123	0.085	0.07	0.058	0.049	0.045
938	0.294	0.161	0.123	0.085	0.07	0.058	0.049	0.046
939	0.295	0.162	0.123	0.086	0.07	0.058	0.049	0.046
940	0.296	0.162	0.123	0.086	0.071	0.058	0.05	0.046
941	0.296	0.162	0.124	0.086	0.071	0.058	0.05	0.046
942	0.297	0.163	0.124	0.086	0.071	0.058	0.05	0.046
943	0.297	0.163	0.124	0.086	0.071	0.058	0.05	0.046
944	0.298	0.163	0.125	0.086	0.071	0.059	0.05	0.046
945	0.299	0.164	0.125	0.086	0.071	0.059	0.05	0.046
946	0.299	0.164	0.125	0.087	0.072	0.059	0.05	0.046
947	0.3	0.164	0.125	0.087	0.072	0.059	0.05	0.046
948	0.3	0.164	0.126	0.087	0.072	0.059	0.05	0.046
949	0.301	0.165	0.126	0.087	0.072	0.059	0.05	0.046
950	0.302	0.165	0.126	0.087	0.072	0.059	0.05	0.046
951	0.302	0.166	0.127	0.088	0.072	0.059	0.051	0.046
952	0.303	0.166	0.127	0.088	0.072	0.059	0.051	0.046
953	0.304	0.167	0.127	0.088	0.072	0.06	0.051	0.046
954	0.304	0.167	0.127	0.088	0.072	0.06	0.051	0.046
955	0.305	0.167	0.128	0.088	0.073	0.06	0.051	0.046
956	0.305	0.168	0.128	0.089	0.073	0.06	0.051	0.047
957	0.306	0.168	0.128	0.089	0.073	0.06	0.051	0.047
958	0.306	0.168	0.129	0.089	0.073	0.06	0.051	0.047
959	0.307	0.169	0.129	0.089	0.073	0.06	0.051	0.047
960	0.308	0.169	0.129	0.089	0.073	0.06	0.051	0.047
961	0.308	0.169	0.129	0.09	0.073	0.06	0.052	0.047
962	0.309	0.169	0.129	0.09	0.074	0.06	0.051	0.047
963	0.309	0.17	0.13	0.09	0.074	0.06	0.052	0.047
964	0.31	0.17	0.13	0.09	0.074	0.06	0.052	0.047
965	0.311	0.17	0.13	0.09	0.074	0.061	0.052	0.047
966	0.311	0.17	0.13	0.09	0.074	0.06	0.052	0.047
967	0.311	0.171	0.13	0.09	0.074	0.06	0.051	0.047
968	0.312	0.171	0.131	0.091	0.074	0.061	0.052	0.047
969	0.312	0.171	0.131	0.09	0.074	0.061	0.052	0.047
970	0.313	0.172	0.131	0.091	0.074	0.061	0.052	0.047
971	0.313	0.172	0.131	0.091	0.074	0.061	0.052	0.047
972	0.314	0.172	0.131	0.091	0.075	0.061	0.052	0.047
973	0.314	0.172	0.132	0.091	0.074	0.061	0.052	0.047
974	0.315	0.173	0.132	0.091	0.074	0.061	0.052	0.047
975	0.316	0.173	0.132	0.091	0.075	0.061	0.052	0.048
976	0.316	0.173	0.132	0.091	0.075	0.061	0.052	0.048
977	0.317	0.173	0.132	0.091	0.075	0.061	0.052	0.048
978	0.317	0.173	0.133	0.091	0.075	0.061	0.052	0.048
979	0.317	0.174	0.133	0.091	0.075	0.061	0.052	0.048
980	0.318	0.174	0.133	0.091	0.075	0.061	0.052	0.048
981	0.319	0.174	0.133	0.092	0.075	0.061	0.052	0.048
982	0.319	0.175	0.133	0.092	0.075	0.061	0.052	0.048
983	0.32	0.175	0.133	0.092	0.075	0.061	0.052	0.048
984	0.32	0.175	0.134	0.092	0.075	0.062	0.052	0.048
985	0.32	0.175	0.134	0.092	0.075	0.061	0.052	0.048
986	0.321	0.176	0.134	0.092	0.076	0.062	0.052	0.048
987	0.321	0.176	0.134	0.092	0.075	0.061	0.052	0.048
988	0.322	0.176	0.134	0.092	0.076	0.062	0.052	0.048
989	0.323	0.176	0.134	0.092	0.076	0.061	0.052	0.048
990	0.323	0.176	0.135	0.092	0.076	0.062	0.052	0.048
991	0.324	0.177	0.135	0.092	0.076	0.062	0.052	0.048
992	0.324	0.177	0.135	0.092	0.076	0.061	0.052	0.048
993	0.325	0.177	0.135	0.092	0.076	0.062	0.052	0.048
994	0.325	0.177	0.135	0.093	0.076	0.062	0.052	0.048
995	0.325	0.178	0.135	0.093	0.076	0.062	0.052	0.048
996	0.326	0.178	0.136	0.093	0.076	0.062	0.053	0.048
997	0.327	0.178	0.136	0.093	0.076	0.062	0.052	0.048
998	0.327	0.178	0.136	0.093	0.076	0.062	0.052	0.048
999	0.327	0.179	0.136	0.093	0.076	0.062	0.052	0.048
1000	0.328	0.179	0.136	0.093	0.076	0.062	0.052	0.049
1001	0.329	0.179	0.137	0.093	0.076	0.062	0.053	0.049
1002	0.329	0.179	0.137	0.093	0.076	0.062	0.053	0.049
1003	0.33	0.18	0.137	0.093	0.076	0.062	0.052	0.049
1004	0.33	0.18	0.137	0.093	0.077	0.062	0.053	0.049
1005	0.331	0.18	0.137	0.094	0.077	0.062	0.052	0.049
1006	0.331	0.181	0.137	0.094	0.077	0.062	0.053	0.049
1007	0.332	0.181	0.138	0.094	0.077	0.062	0.053	0.049
1008	0.332	0.181	0.138	0.094	0.077	0.062	0.053	0.049
1009	0.333	0.181	0.138	0.094	0.077	0.062	0.053	0.049
1010	0.333	0.181	0.138	0.094	0.077	0.062	0.053	0.049
1011	0.334	0.182	0.138	0.094	0.077	0.063	0.053	0.049
1012	0.335	0.182	0.139	0.094	0.077	0.063	0.053	0.049
1013	0.335	0.182	0.139	0.094	0.077	0.063	0.053	0.049
1014	0.335	0.183	0.139	0.094	0.077	0.063	0.053	0.049
1015	0.336	0.183	0.139	0.095	0.078	0.063	0.053	0.049
1016	0.337	0.183	0.139	0.095	0.078	0.063	0.053	0.05
1017	0.337	0.183	0.14	0.095	0.078	0.063	0.053	0.049
1018	0.338	0.184	0.14	0.095	0.078	0.063	0.053	0.049
1019	0.338	0.184	0.14	0.095	0.078	0.063	0.053	0.05
1020	0.339	0.184	0.14	0.095	0.078	0.063	0.053	0.05
1021	0.339	0.185	0.14	0.095	0.078	0.063	0.053	0.05
1022	0.34	0.185	0.141	0.096	0.078	0.063	0.053	0.05
1023	0.34	0.185	0.141	0.096	0.078	0.063	0.053	0.05
1024	0.341	0.185	0.141	0.096	0.078	0.063	0.053	0.05
1025	0.342	0.186	0.141	0.096	0.078	0.063	0.053	0.05
1026	0.342	0.186	0.141	0.096	0.078	0.064	0.054	0.05
1027	0.342	0.186	0.142	0.096	0.078	0.063	0.053	0.049
1028	0.343	0.186	0.142	0.096	0.078	0.064	0.053	0.05
1029	0.344	0.187	0.142	0.096	0.078	0.063	0.053	0.05
1030	0.344	0.187	0.142	0.096	0.079	0.064	0.054	0.05
1031	0.344	0.187	0.142	0.096	0.079	0.064	0.054	0.05
1032	0.345	0.187	0.143	0.097	0.079	0.064	0.054	0.05
1033	0.346	0.188	0.143	0.097	0.079	0.064	0.054	0.05
1034	0.346	0.188	0.143	0.097	0.079	0.064	0.054	0.05
1035	0.347	0.188	0.143	0.097	0.079	0.064	0.054	0.05
1036	0.347	0.189	0.144	0.097	0.079	0.064	0.054	0.05
1037	0.348	0.189	0.144	0.097	0.08	0.064	0.054	0.05
1038	0.348	0.189	0.144	0.097	0.079	0.064	0.054	0.05
1039	0.349	0.189	0.144	0.097	0.079	0.064	0.054	0.05
1040	0.35	0.19	0.144	0.098	0.08	0.064	0.054	0.05
1041	0.35	0.19	0.145	0.098	0.08	0.064	0.054	0.05
1042	0.35	0.19	0.144	0.098	0.08	0.064	0.054	0.05
1043	0.351	0.19	0.145	0.098	0.08	0.064	0.054	0.05
1044	0.352	0.191	0.145	0.098	0.08	0.065	0.054	0.05
1045	0.352	0.191	0.145	0.098	0.08	0.065	0.054	0.051
1046	0.353	0.191	0.146	0.098	0.08	0.065	0.054	0.051
1047	0.353	0.192	0.146	0.098	0.08	0.065	0.054	0.051
1048	0.354	0.192	0.146	0.099	0.081	0.065	0.055	0.051
1049	0.354	0.192	0.146	0.099	0.081	0.065	0.055	0.051
1050	0.355	0.193	0.147	0.099	0.081	0.065	0.055	0.051
1051	0.355	0.193	0.147	0.099	0.081	0.065	0.055	0.051
1052	0.356	0.193	0.147	0.099	0.081	0.065	0.055	0.051
1053	0.356	0.193	0.147	0.099	0.081	0.065	0.055	0.051
1054	0.357	0.194	0.147	0.1	0.081	0.065	0.055	0.051
1055	0.358	0.194	0.148	0.1	0.081	0.065	0.055	0.051
1056	0.358	0.194	0.148	0.1	0.081	0.065	0.055	0.051
1057	0.359	0.194	0.148	0.1	0.081	0.065	0.055	0.051
1058	0.359	0.195	0.148	0.1	0.081	0.066	0.055	0.051
1059	0.36	0.195	0.148	0.1	0.082	0.066	0.055	0.051
1060	0.36	0.195	0.149	0.1	0.082	0.066	0.055	0.051
1061	0.361	0.195	0.149	0.1	0.082	0.066	0.055	0.051
1062	0.361	0.196	0.149	0.1	0.082	0.066	0.055	0.051
1063	0.362	0.196	0.149	0.1	0.082	0.066	0.055	0.051
1064	0.362	0.196	0.149	0.101	0.082	0.066	0.055	0.051
1065	0.363	0.196	0.15	0.101	0.082	0.066	0.055	0.051
1066	0.363	0.197	0.15	0.101	0.082	0.066	0.055	0.051
1067	0.364	0.197	0.15	0.101	0.082	0.066	0.055	0.051
1068	0.364	0.197	0.15	0.101	0.082	0.066	0.056	0.052
1069	0.365	0.198	0.15	0.101	0.082	0.066	0.056	0.052
1070	0.365	0.198	0.15	0.101	0.083	0.066	0.056	0.052
1071	0.366	0.198	0.151	0.101	0.083	0.066	0.056	0.052
1072	0.366	0.198	0.151	0.102	0.083	0.066	0.056	0.052
1073	0.367	0.199	0.151	0.102	0.083	0.067	0.056	0.052
1074	0.367	0.199	0.151	0.102	0.083	0.067	0.056	0.052
1075	0.368	0.199	0.152	0.102	0.083	0.067	0.056	0.052
1076	0.368	0.199	0.151	0.102	0.083	0.067	0.056	0.052
1077	0.369	0.2	0.152	0.102	0.083	0.067	0.056	0.052
1078	0.369	0.2	0.152	0.102	0.083	0.067	0.056	0.052
1079	0.37	0.2	0.152	0.102	0.083	0.067	0.056	0.052
1080	0.37	0.2	0.152	0.103	0.083	0.067	0.056	0.052
1081	0.371	0.201	0.152	0.102	0.083	0.067	0.056	0.052
1082	0.371	0.201	0.153	0.103	0.083	0.067	0.056	0.052
1083	0.372	0.201	0.153	0.103	0.084	0.067	0.056	0.052
1084	0.372	0.201	0.153	0.103	0.084	0.067	0.056	0.052
1085	0.373	0.201	0.153	0.103	0.084	0.067	0.056	0.052
1086	0.373	0.202	0.153	0.103	0.084	0.067	0.056	0.052
1087	0.374	0.202	0.154	0.103	0.084	0.067	0.056	0.052
1088	0.374	0.202	0.154	0.103	0.084	0.067	0.056	0.052
1089	0.375	0.202	0.154	0.103	0.084	0.068	0.057	0.052
1090	0.375	0.203	0.154	0.104	0.084	0.068	0.057	0.052
1091	0.375	0.203	0.154	0.104	0.084	0.068	0.056	0.052
1092	0.376	0.203	0.155	0.104	0.084	0.068	0.057	0.052
1093	0.376	0.203	0.155	0.104	0.084	0.068	0.057	0.052
1094	0.377	0.204	0.155	0.104	0.085	0.068	0.057	0.052
1095	0.377	0.204	0.155	0.104	0.085	0.068	0.057	0.053
1096	0.378	0.204	0.156	0.104	0.085	0.068	0.057	0.053
1097	0.378	0.204	0.156	0.105	0.085	0.068	0.057	0.053
1098	0.379	0.205	0.156	0.105	0.085	0.068	0.057	0.053
1099	0.379	0.205	0.156	0.105	0.085	0.068	0.057	0.053
1100	0.38	0.205	0.156	0.105	0.085	0.068	0.057	0.053
1101	0.38	0.206	0.157	0.105	0.085	0.068	0.057	0.053
1102	0.38	0.206	0.156	0.105	0.085	0.068	0.057	0.053
1103	0.381	0.206	0.157	0.105	0.086	0.068	0.057	0.053
1104	0.381	0.206	0.157	0.105	0.085	0.068	0.057	0.053
1105	0.382	0.206	0.157	0.105	0.086	0.069	0.057	0.053
1106	0.382	0.207	0.157	0.105	0.086	0.069	0.057	0.053
1107	0.383	0.207	0.157	0.106	0.086	0.069	0.057	0.053
1108	0.383	0.207	0.158	0.106	0.086	0.069	0.058	0.053
1109	0.384	0.207	0.158	0.106	0.086	0.069	0.058	0.053
1110	0.384	0.208	0.158	0.106	0.086	0.069	0.058	0.053
1111	0.385	0.208	0.158	0.106	0.086	0.069	0.058	0.053
1112	0.385	0.208	0.158	0.106	0.086	0.069	0.058	0.053
1113	0.386	0.208	0.158	0.106	0.086	0.069	0.058	0.053
1114	0.386	0.209	0.159	0.106	0.086	0.069	0.058	0.053
1115	0.387	0.209	0.159	0.106	0.087	0.069	0.058	0.053
1116	0.387	0.209	0.159	0.107	0.086	0.069	0.058	0.053
1117	0.387	0.209	0.159	0.107	0.086	0.069	0.058	0.053
1118	0.388	0.21	0.16	0.107	0.087	0.069	0.058	0.053
1119	0.388	0.21	0.16	0.107	0.087	0.069	0.058	0.053
1120	0.389	0.21	0.16	0.107	0.087	0.07	0.058	0.053
1121	0.389	0.21	0.16	0.107	0.087	0.07	0.058	0.054
1122	0.39	0.21	0.16	0.107	0.087	0.07	0.058	0.053
1123	0.39	0.211	0.16	0.107	0.087	0.07	0.058	0.054
1124	0.39	0.211	0.161	0.108	0.087	0.07	0.058	0.054
1125	0.391	0.211	0.161	0.108	0.087	0.07	0.059	0.054
1126	0.391	0.211	0.161	0.108	0.087	0.07	0.058	0.054
1127	0.392	0.212	0.161	0.108	0.088	0.07	0.059	0.053
1128	0.392	0.212	0.162	0.108	0.088	0.07	0.059	0.054
1129	0.393	0.212	0.162	0.108	0.088	0.07	0.059	0.054
1130	0.393	0.212	0.162	0.109	0.088	0.07	0.059	0.054
1131	0.393	0.213	0.162	0.109	0.088	0.07	0.059	0.054
1132	0.394	0.213	0.162	0.109	0.088	0.071	0.059	0.054
1133	0.394	0.213	0.162	0.109	0.088	0.071	0.059	0.054
1134	0.395	0.213	0.163	0.109	0.089	0.071	0.059	0.054
1135	0.395	0.214	0.163	0.11	0.089	0.071	0.059	0.054
1136	0.396	0.214	0.163	0.11	0.089	0.071	0.059	0.054
1137	0.396	0.214	0.163	0.11	0.089	0.071	0.059	0.054
1138	0.396	0.214	0.163	0.11	0.089	0.071	0.06	0.054
1139	0.397	0.215	0.164	0.11	0.089	0.071	0.06	0.053
1140	0.397	0.215	0.164	0.111	0.089	0.071	0.06	0.054
1141	0.397	0.215	0.164	0.111	0.089	0.071	0.06	0.054
1142	0.398	0.216	0.165	0.111	0.09	0.072	0.06	0.054
1143	0.399	0.216	0.165	0.111	0.09	0.072	0.06	0.054
1144	0.399	0.216	0.165	0.111	0.09	0.072	0.061	0.054
1145	0.399	0.217	0.166	0.112	0.09	0.072	0.061	0.054
1146	0.399	0.217	0.166	0.112	0.09	0.072	0.061	0.054
1147	0.4	0.217	0.166	0.112	0.091	0.072	0.061	0.054
1148	0.4	0.217	0.166	0.112	0.091	0.072	0.061	0.054
1149	0.4	0.218	0.166	0.113	0.091	0.072	0.061	0.054
1150	0.401	0.218	0.167	0.113	0.091	0.073	0.061	0.054
1151	0.401	0.218	0.167	0.113	0.091	0.073	0.062	0.054
1152	0.401	0.218	0.167	0.113	0.091	0.073	0.062	0.054
1153	0.401	0.218	0.167	0.113	0.091	0.073	0.061	0.054
1154	0.402	0.219	0.167	0.113	0.091	0.073	0.062	0.054
1155	0.402	0.219	0.167	0.113	0.091	0.073	0.061	0.054
1156	0.402	0.219	0.167	0.113	0.092	0.073	0.061	0.054
1157	0.402	0.219	0.167	0.113	0.091	0.073	0.061	0.054
1158	0.403	0.219	0.167	0.113	0.091	0.073	0.062	0.054
1159	0.403	0.219	0.167	0.113	0.091	0.073	0.061	0.054
1160	0.403	0.219	0.167	0.113	0.091	0.073	0.061	0.054
1161	0.403	0.219	0.167	0.113	0.091	0.073	0.061	0.054
1162	0.403	0.219	0.168	0.113	0.091	0.073	0.061	0.054
1163	0.403	0.219	0.167	0.113	0.091	0.073	0.061	0.054
1164	0.403	0.219	0.167	0.113	0.091	0.073	0.061	0.054
1165	0.404	0.219	0.167	0.113	0.091	0.073	0.061	0.054
1166	0.404	0.219	0.167	0.113	0.091	0.073	0.061	0.055
1167	0.404	0.219	0.168	0.113	0.091	0.073	0.061	0.055
1168	0.404	0.219	0.168	0.113	0.091	0.073	0.061	0.055
1169	0.404	0.22	0.168	0.113	0.091	0.073	0.061	0.055
1170	0.404	0.219	0.167	0.113	0.091	0.072	0.061	0.055
1171	0.405	0.219	0.168	0.113	0.091	0.072	0.061	0.055
1172	0.405	0.22	0.167	0.113	0.091	0.072	0.061	0.055
1173	0.405	0.22	0.167	0.113	0.091	0.073	0.061	0.055
1174	0.405	0.22	0.168	0.113	0.091	0.072	0.061	0.055
1175	0.406	0.22	0.168	0.113	0.091	0.072	0.061	0.055
1176	0.406	0.22	0.167	0.113	0.091	0.073	0.061	0.055
1177	0.406	0.22	0.168	0.113	0.091	0.072	0.061	0.055
1178	0.406	0.22	0.168	0.113	0.091	0.072	0.06	0.055
1179	0.406	0.22	0.168	0.112	0.091	0.073	0.06	0.055
1180	0.407	0.22	0.168	0.113	0.091	0.072	0.061	0.055
1181	0.407	0.22	0.168	0.113	0.092	0.072	0.06	0.055
1182	0.407	0.22	0.168	0.112	0.091	0.072	0.06	0.055
1183	0.407	0.22	0.168	0.112	0.091	0.072	0.06	0.055
1184	0.407	0.221	0.168	0.113	0.091	0.073	0.06	0.055
1185	0.408	0.221	0.168	0.112	0.091	0.072	0.06	0.055
1186	0.408	0.221	0.168	0.113	0.091	0.072	0.06	0.055
1187	0.408	0.221	0.168	0.113	0.091	0.072	0.06	0.055
1188	0.408	0.221	0.168	0.112	0.091	0.072	0.06	0.055
1189	0.408	0.221	0.168	0.112	0.091	0.072	0.06	0.055
1190	0.409	0.221	0.168	0.112	0.091	0.072	0.06	0.055
1191	0.409	0.221	0.168	0.113	0.091	0.072	0.06	0.056
1192	0.409	0.221	0.168	0.112	0.091	0.072	0.06	0.056
1193	0.409	0.221	0.168	0.113	0.091	0.072	0.06	0.055
1194	0.41	0.221	0.168	0.113	0.091	0.072	0.06	0.056
1195	0.41	0.222	0.169	0.113	0.091	0.073	0.06	0.056
1196	0.41	0.222	0.169	0.113	0.091	0.072	0.06	0.056
1197	0.41	0.222	0.169	0.113	0.091	0.073	0.06	0.056
1198	0.411	0.222	0.169	0.113	0.091	0.073	0.06	0.056
1199	0.411	0.222	0.169	0.113	0.091	0.072	0.06	0.056
1200	0.411	0.222	0.169	0.113	0.091	0.072	0.06	0.056
1201	0.411	0.222	0.169	0.113	0.091	0.072	0.06	0.056
1202	0.412	0.222	0.169	0.113	0.091	0.073	0.06	0.056
1203	0.412	0.222	0.169	0.113	0.092	0.072	0.06	0.056
1204	0.412	0.222	0.169	0.113	0.091	0.072	0.06	0.056
1205	0.412	0.222	0.169	0.113	0.091	0.072	0.06	0.056
1206	0.413	0.223	0.169	0.113	0.092	0.073	0.06	0.056
1207	0.413	0.223	0.169	0.113	0.092	0.072	0.06	0.056
1208	0.413	0.223	0.169	0.113	0.091	0.072	0.06	0.056
1209	0.414	0.223	0.169	0.113	0.092	0.072	0.06	0.056
1210	0.414	0.223	0.17	0.113	0.092	0.073	0.06	0.056
1211	0.414	0.223	0.169	0.113	0.092	0.072	0.06	0.056
1212	0.415	0.223	0.17	0.113	0.092	0.073	0.06	0.056
1213	0.415	0.224	0.17	0.113	0.092	0.073	0.06	0.056
1214	0.415	0.224	0.17	0.113	0.092	0.073	0.06	0.056
1215	0.415	0.224	0.17	0.113	0.092	0.073	0.06	0.056
1216	0.416	0.224	0.17	0.113	0.092	0.073	0.06	0.056
1217	0.416	0.224	0.17	0.113	0.092	0.073	0.06	0.056
1218	0.416	0.224	0.17	0.113	0.092	0.073	0.06	0.057
1219	0.416	0.224	0.17	0.113	0.092	0.073	0.06	0.057
1220	0.417	0.224	0.17	0.113	0.092	0.073	0.06	0.057
1221	0.417	0.224	0.17	0.113	0.092	0.073	0.06	0.057
1222	0.417	0.225	0.17	0.113	0.092	0.073	0.06	0.057
1223	0.418	0.225	0.171	0.113	0.092	0.073	0.06	0.057
1224	0.418	0.225	0.171	0.113	0.092	0.073	0.06	0.057
1225	0.418	0.225	0.171	0.113	0.092	0.073	0.06	0.057
1226	0.418	0.225	0.171	0.113	0.092	0.073	0.06	0.057
1227	0.419	0.225	0.171	0.114	0.092	0.073	0.06	0.057
1228	0.419	0.225	0.171	0.114	0.092	0.073	0.06	0.057
1229	0.419	0.225	0.171	0.114	0.092	0.073	0.06	0.057
1230	0.42	0.226	0.171	0.114	0.093	0.073	0.06	0.057
1231	0.42	0.226	0.172	0.114	0.093	0.073	0.06	0.057
1232	0.42	0.226	0.172	0.114	0.092	0.073	0.06	0.057
1233	0.421	0.226	0.172	0.114	0.093	0.073	0.061	0.057
1234	0.421	0.226	0.172	0.114	0.093	0.073	0.06	0.057
1235	0.421	0.226	0.172	0.114	0.093	0.073	0.06	0.057
1236	0.421	0.227	0.172	0.114	0.093	0.073	0.06	0.057
1237	0.421	0.227	0.172	0.114	0.093	0.073	0.061	0.057
1238	0.422	0.227	0.172	0.114	0.093	0.073	0.06	0.057
1239	0.422	0.227	0.172	0.114	0.093	0.074	0.061	0.057
1240	0.422	0.227	0.172	0.114	0.093	0.073	0.061	0.057
1241	0.423	0.227	0.173	0.114	0.093	0.074	0.061	0.057
1242	0.423	0.227	0.173	0.114	0.093	0.074	0.061	0.057
1243	0.424	0.228	0.173	0.115	0.093	0.074	0.061	0.057
1244	0.424	0.228	0.173	0.114	0.093	0.074	0.061	0.057
1245	0.424	0.228	0.173	0.115	0.093	0.074	0.061	0.058
1246	0.424	0.228	0.173	0.115	0.093	0.074	0.061	0.058
1247	0.425	0.228	0.173	0.115	0.093	0.074	0.061	0.057
1248	0.425	0.228	0.173	0.115	0.093	0.074	0.061	0.057
1249	0.425	0.229	0.173	0.115	0.093	0.074	0.061	0.057
1250	0.426	0.229	0.174	0.115	0.094	0.074	0.061	0.058
1251	0.426	0.229	0.174	0.115	0.094	0.074	0.061	0.058
1252	0.426	0.229	0.174	0.115	0.094	0.074	0.061	0.058
1253	0.426	0.229	0.174	0.115	0.094	0.074	0.061	0.058
1254	0.427	0.229	0.174	0.115	0.094	0.074	0.061	0.058
1255	0.427	0.229	0.174	0.116	0.094	0.074	0.061	0.058
1256	0.427	0.23	0.174	0.116	0.094	0.074	0.061	0.058
1257	0.428	0.23	0.175	0.116	0.094	0.074	0.061	0.058
1258	0.428	0.23	0.175	0.116	0.094	0.074	0.061	0.058
1259	0.428	0.23	0.174	0.116	0.094	0.074	0.061	0.058
1260	0.428	0.23	0.175	0.116	0.094	0.074	0.061	0.058
1261	0.429	0.23	0.175	0.116	0.094	0.075	0.061	0.058
1262	0.429	0.23	0.175	0.116	0.094	0.074	0.061	0.058
1263	0.429	0.231	0.175	0.116	0.094	0.075	0.062	0.058
1264	0.43	0.231	0.175	0.116	0.095	0.075	0.062	0.058
1265	0.43	0.231	0.175	0.116	0.094	0.075	0.062	0.058
1266	0.43	0.231	0.175	0.116	0.094	0.074	0.062	0.058
1267	0.43	0.231	0.176	0.116	0.095	0.075	0.062	0.058
1268	0.431	0.232	0.176	0.117	0.095	0.075	0.062	0.058
1269	0.431	0.231	0.176	0.117	0.095	0.075	0.062	0.058
1270	0.431	0.232	0.176	0.117	0.095	0.075	0.062	0.058
1271	0.431	0.232	0.176	0.117	0.095	0.075	0.062	0.058
1272	0.431	0.232	0.176	0.117	0.095	0.075	0.062	0.058
1273	0.432	0.232	0.176	0.117	0.095	0.075	0.062	0.058
1274	0.432	0.232	0.176	0.117	0.095	0.075	0.062	0.058
1275	0.432	0.232	0.177	0.117	0.095	0.075	0.062	0.058
1276	0.432	0.232	0.176	0.117	0.095	0.075	0.062	0.058
1277	0.432	0.233	0.177	0.117	0.095	0.075	0.062	0.058
1278	0.433	0.233	0.177	0.117	0.095	0.075	0.062	0.058
1279	0.433	0.233	0.177	0.117	0.095	0.075	0.062	0.058
1280	0.433	0.233	0.177	0.117	0.095	0.075	0.062	0.058
1281	0.433	0.233	0.177	0.117	0.095	0.075	0.062	0.058
1282	0.433	0.233	0.177	0.117	0.095	0.075	0.062	0.058
1283	0.433	0.233	0.177	0.118	0.095	0.076	0.062	0.058
1284	0.434	0.233	0.177	0.118	0.096	0.075	0.063	0.058
1285	0.434	0.233	0.177	0.118	0.095	0.075	0.062	0.058
1286	0.434	0.233	0.178	0.118	0.096	0.076	0.062	0.058
1287	0.434	0.233	0.178	0.118	0.095	0.076	0.062	0.058
1288	0.434	0.234	0.178	0.118	0.096	0.076	0.063	0.058
1289	0.434	0.234	0.178	0.118	0.096	0.076	0.063	0.058
1290	0.435	0.234	0.178	0.118	0.096	0.076	0.063	0.058
1291	0.434	0.234	0.178	0.118	0.096	0.076	0.063	0.058
1292	0.434	0.234	0.178	0.118	0.096	0.076	0.063	0.058
1293	0.435	0.234	0.178	0.118	0.096	0.076	0.063	0.058
1294	0.435	0.234	0.178	0.118	0.096	0.076	0.063	0.058
1295	0.435	0.234	0.178	0.118	0.096	0.076	0.063	0.058
1296	0.435	0.234	0.178	0.118	0.096	0.076	0.063	0.058
1297	0.435	0.234	0.178	0.119	0.096	0.076	0.063	0.058
1298	0.435	0.234	0.178	0.119	0.096	0.076	0.063	0.058
1299	0.435	0.234	0.178	0.119	0.096	0.076	0.063	0.058
1300	0.435	0.234	0.178	0.119	0.096	0.076	0.063	0.058
1301	0.435	0.234	0.178	0.119	0.096	0.076	0.063	0.058
1302	0.435	0.234	0.178	0.119	0.096	0.076	0.063	0.058
1303	0.435	0.234	0.178	0.119	0.096	0.076	0.063	0.058
1304	0.434	0.234	0.178	0.119	0.096	0.076	0.063	0.058
1305	0.434	0.234	0.178	0.119	0.096	0.076	0.063	0.058
1306	0.434	0.234	0.178	0.119	0.096	0.076	0.063	0.058
1307	0.434	0.234	0.178	0.119	0.096	0.076	0.063	0.058
1308	0.435	0.235	0.178	0.119	0.097	0.076	0.063	0.058
1309	0.434	0.234	0.178	0.119	0.096	0.076	0.063	0.058
1310	0.434	0.235	0.178	0.119	0.096	0.076	0.063	0.058
1311	0.434	0.234	0.178	0.119	0.097	0.076	0.063	0.058
1312	0.433	0.234	0.178	0.119	0.097	0.076	0.063	0.058
1313	0.433	0.234	0.178	0.119	0.097	0.076	0.063	0.058
1314	0.433	0.234	0.178	0.119	0.097	0.076	0.063	0.058
1315	0.432	0.234	0.178	0.119	0.096	0.076	0.063	0.058
1316	0.432	0.234	0.178	0.119	0.097	0.076	0.063	0.058
1317	0.432	0.234	0.178	0.119	0.097	0.076	0.063	0.058
1318	0.431	0.234	0.178	0.119	0.096	0.076	0.063	0.057
1319	0.431	0.234	0.178	0.119	0.097	0.076	0.063	0.058
1320	0.43	0.234	0.178	0.12	0.097	0.076	0.063	0.057
1321	0.429	0.233	0.178	0.119	0.097	0.076	0.063	0.058
1322	0.429	0.233	0.177	0.119	0.097	0.076	0.063	0.057
1323	0.428	0.233	0.177	0.119	0.096	0.076	0.063	0.057
1324	0.427	0.232	0.177	0.119	0.096	0.076	0.063	0.057
1325	0.426	0.232	0.177	0.119	0.096	0.076	0.063	0.057
1326	0.425	0.232	0.177	0.119	0.097	0.076	0.063	0.057
1327	0.424	0.232	0.176	0.119	0.097	0.075	0.063	0.057
1328	0.423	0.231	0.176	0.119	0.097	0.076	0.063	0.057
1329	0.422	0.231	0.176	0.119	0.097	0.075	0.063	0.056
1330	0.42	0.23	0.175	0.119	0.096	0.075	0.063	0.056
1331	0.419	0.23	0.175	0.119	0.096	0.075	0.063	0.056
1332	0.417	0.23	0.174	0.118	0.096	0.075	0.063	0.056
1333	0.416	0.229	0.174	0.119	0.096	0.075	0.063	0.056
1334	0.414	0.228	0.174	0.118	0.096	0.075	0.062	0.056
1335	0.412	0.227	0.173	0.118	0.096	0.075	0.062	0.056
1336	0.41	0.227	0.173	0.118	0.096	0.074	0.062	0.055
1337	0.408	0.226	0.172	0.118	0.096	0.074	0.062	0.055
1338	0.406	0.226	0.171	0.118	0.096	0.074	0.062	0.055
1339	0.404	0.225	0.171	0.118	0.096	0.074	0.062	0.055
1340	0.402	0.224	0.17	0.118	0.096	0.074	0.062	0.055
1341	0.4	0.224	0.17	0.118	0.095	0.074	0.062	0.054
1342	0.398	0.222	0.169	0.117	0.095	0.074	0.061	0.054
1343	0.395	0.222	0.168	0.117	0.095	0.073	0.061	0.054
1344	0.393	0.221	0.168	0.117	0.095	0.073	0.061	0.054
1345	0.39	0.22	0.167	0.116	0.095	0.072	0.061	0.054
1346	0.387	0.219	0.166	0.116	0.095	0.072	0.061	0.053
1347	0.385	0.218	0.166	0.116	0.095	0.072	0.061	0.053
1348	0.382	0.217	0.165	0.116	0.094	0.072	0.061	0.053
1349	0.38	0.216	0.164	0.115	0.094	0.072	0.06	0.052
1350	0.377	0.215	0.163	0.115	0.094	0.071	0.06	0.052
1351	0.374	0.214	0.162	0.115	0.094	0.071	0.06	0.052
1352	0.372	0.213	0.161	0.114	0.094	0.071	0.06	0.052
1353	0.368	0.212	0.161	0.114	0.093	0.071	0.059	0.051
1354	0.366	0.211	0.16	0.114	0.093	0.07	0.059	0.051
1355	0.364	0.21	0.159	0.114	0.093	0.07	0.059	0.051
1356	0.36	0.208	0.158	0.113	0.093	0.07	0.059	0.051
1357	0.357	0.207	0.157	0.113	0.092	0.069	0.059	0.05
1358	0.354	0.206	0.156	0.113	0.093	0.069	0.058	0.051
1359	0.35	0.204	0.155	0.112	0.092	0.069	0.058	0.05
1360	0.345	0.202	0.153	0.111	0.091	0.067	0.056	0.049
1361	0.341	0.201	0.152	0.111	0.091	0.067	0.056	0.048
1362	0.339	0.2	0.151	0.111	0.092	0.068	0.057	0.049
1363	0.333	0.197	0.149	0.11	0.091	0.067	0.056	0.048
1364	0.327	0.194	0.147	0.109	0.091	0.066	0.055	0.047
1365	0.32	0.192	0.145	0.108	0.089	0.066	0.055	0.046
1366	0.314	0.19	0.143	0.107	0.088	0.063	0.054	0.046
1367	0.307	0.186	0.141	0.106	0.088	0.063	0.053	0.045
1368	0.299	0.183	0.136	0.104	0.087	0.062	0.052	0.044
1369	0.289	0.178	0.134	0.103	0.086	0.061	0.051	0.043
1370	0.279	0.173	0.13	0.101	0.085	0.058	0.049	0.042
1371	0.269	0.169	0.126	0.099	0.084	0.058	0.049	0.042
1372	0.254	0.162	0.12	0.095	0.081	0.055	0.047	0.04
1373	0.241	0.156	0.114	0.093	0.081	0.053	0.046	0.039
1374	0.227	0.149	0.109	0.09	0.078	0.052	0.044	0.038
1375	0.208	0.138	0.1	0.084	0.075	0.049	0.04	0.035
1376	0.192	0.13	0.093	0.083	0.073	0.046	0.038	0.034
1377	0.171	0.119	0.083	0.076	0.068	0.042	0.035	0.029
1378	0.153	0.108	0.076	0.072	0.065	0.038	0.032	0.031
1379	0.135	0.099	0.067	0.066	0.062	0.034	0.027	0.028
1380	0.116	0.088	0.058	0.06	0.06	0.032	0.024	0.023
1381	0.098	0.079	0.05	0.056	0.057	0.029	0.021	0.024
1382	0.088	0.073	0.045	0.054	0.056	0.025	0.02	0.02
1383	0.07	0.061	0.035	0.049	0.051	0.023	0.014	0.018
1384	0.062	0.054	0.027	0.045	0.047	0.019	0.012	0.017
1385	0.051	0.049	0.023	0.041	0.043	0.018	0.01	0.014
1386	0.045	0.045	0.02	0.04	0.046	0.015	0.008	0.015
1387	0.039	0.043	0.018	0.039	0.041	0.016	0.011	0.014
1388	0.036	0.04	0.018	0.035	0.04	0.014	0.008	0.014
1389	0.035	0.038	0.016	0.036	0.043	0.012	0.007	0.012
1390	0.034	0.037	0.015	0.034	0.04	0.013	0.01	0.013
1391	0.033	0.036	0.014	0.035	0.039	0.013	0.007	0.014
1392	0.034	0.04	0.016	0.04	0.044	0.016	0.009	0.016
1393	0.032	0.035	0.013	0.033	0.036	0.013	0.006	0.011
1394	0.027	0.031	0.01	0.03	0.036	0.008	0.002	0.012
1395	0.031	0.039	0.014	0.034	0.037	0.012	0.008	0.013
1396	0.03	0.035	0.011	0.031	0.04	0.012	0.007	0.011
1397	0.028	0.032	0.012	0.031	0.037	0.008	0.004	0.011
1398	0.029	0.032	0.011	0.031	0.038	0.009	0.004	0.009
1399	0.028	0.032	0.008	0.031	0.037	0.011	0.003	0.012
1400	0.031	0.034	0.012	0.028	0.035	0.01	0.007	0.011

## Sheet: Fig. 2b
Fig. 2b
	Absorbance (a.u.)
Wavelength (nm)	0 h	0.5 h	1 h	3 h	5 h	8 h	10 h	12 h
400	2.643	2.503	2.443	2.411	2.458	2.485	2.244	2.369
401	2.581	2.391	2.423	2.374	2.431	2.352	2.275	2.27
402	2.542	2.334	2.373	2.352	2.407	2.37	2.244	2.264
403	2.556	2.287	2.359	2.359	2.337	2.315	2.145	2.204
404	2.456	2.263	2.357	2.291	2.318	2.251	2.143	2.174
405	2.466	2.288	2.243	2.273	2.284	2.246	2.073	2.144
406	2.472	2.202	2.27	2.205	2.247	2.239	2.055	2.137
407	2.415	2.18	2.195	2.21	2.206	2.171	2.038	2.11
408	2.347	2.179	2.185	2.163	2.164	2.152	2.011	2.05
409	2.369	2.156	2.157	2.151	2.158	2.122	1.984	2.011
410	2.326	2.134	2.142	2.126	2.127	2.066	1.937	1.982
411	2.287	2.096	2.117	2.059	2.103	2.051	1.91	1.961
412	2.253	2.072	2.082	2.042	2.064	2.048	1.886	1.929
413	2.211	2.012	2.082	2.037	2.014	1.986	1.843	1.907
414	2.253	2.007	2.004	2.001	1.982	1.972	1.84	1.876
415	2.195	1.994	2.013	1.975	1.963	1.925	1.81	1.874
416	2.138	1.959	1.982	1.942	1.934	1.924	1.785	1.823
417	2.158	1.947	1.944	1.938	1.928	1.881	1.762	1.789
418	2.108	1.906	1.924	1.859	1.887	1.875	1.728	1.758
419	2.082	1.885	1.88	1.862	1.87	1.829	1.683	1.732
420	2.054	1.856	1.882	1.84	1.858	1.811	1.678	1.722
421	2.034	1.841	1.835	1.807	1.821	1.773	1.655	1.688
422	2.008	1.826	1.826	1.783	1.794	1.744	1.626	1.664
423	1.993	1.799	1.794	1.738	1.777	1.716	1.594	1.64
424	1.965	1.775	1.775	1.736	1.737	1.696	1.59	1.618
425	1.957	1.757	1.755	1.71	1.722	1.668	1.554	1.601
426	1.922	1.733	1.734	1.693	1.686	1.651	1.538	1.573
427	1.909	1.718	1.711	1.663	1.672	1.626	1.512	1.556
428	1.865	1.69	1.695	1.643	1.647	1.604	1.499	1.523
429	1.864	1.668	1.667	1.628	1.624	1.581	1.474	1.493
430	1.855	1.654	1.654	1.601	1.61	1.561	1.453	1.485
431	1.829	1.632	1.628	1.58	1.581	1.546	1.425	1.455
432	1.8	1.612	1.6	1.558	1.548	1.521	1.403	1.438
433	1.779	1.599	1.587	1.532	1.545	1.488	1.395	1.414
434	1.768	1.577	1.566	1.514	1.516	1.47	1.374	1.398
435	1.744	1.567	1.546	1.501	1.494	1.449	1.344	1.382
436	1.735	1.533	1.532	1.475	1.476	1.433	1.334	1.358
437	1.713	1.52	1.511	1.465	1.458	1.412	1.317	1.345
438	1.7	1.508	1.491	1.445	1.438	1.399	1.296	1.323
439	1.679	1.492	1.481	1.426	1.42	1.37	1.275	1.299
440	1.662	1.476	1.463	1.405	1.407	1.352	1.265	1.285
441	1.651	1.461	1.438	1.379	1.379	1.33	1.239	1.265
442	1.627	1.437	1.418	1.364	1.367	1.325	1.224	1.248
443	1.607	1.428	1.405	1.352	1.347	1.309	1.211	1.237
444	1.599	1.406	1.391	1.342	1.325	1.282	1.19	1.211
445	1.592	1.399	1.376	1.322	1.316	1.267	1.177	1.203
446	1.575	1.381	1.366	1.308	1.294	1.253	1.164	1.188
447	1.568	1.374	1.357	1.3	1.291	1.251	1.159	1.175
448	1.552	1.357	1.333	1.292	1.277	1.232	1.138	1.163
449	1.539	1.347	1.331	1.274	1.262	1.216	1.123	1.148
450	1.524	1.334	1.314	1.259	1.243	1.206	1.11	1.133
451	1.516	1.322	1.302	1.244	1.234	1.189	1.1	1.12
452	1.51	1.308	1.293	1.234	1.225	1.175	1.093	1.112
453	1.499	1.301	1.287	1.225	1.213	1.168	1.077	1.101
454	1.48	1.285	1.268	1.211	1.197	1.152	1.067	1.089
455	1.468	1.276	1.26	1.198	1.189	1.139	1.055	1.077
456	1.462	1.268	1.244	1.194	1.176	1.132	1.046	1.066
457	1.459	1.263	1.236	1.18	1.175	1.12	1.041	1.057
458	1.441	1.254	1.234	1.174	1.158	1.112	1.028	1.049
459	1.435	1.24	1.219	1.163	1.145	1.1	1.021	1.039
460	1.423	1.228	1.214	1.154	1.139	1.096	1.009	1.027
461	1.418	1.228	1.201	1.145	1.128	1.084	1	1.018
462	1.407	1.217	1.197	1.135	1.12	1.071	0.998	1.012
463	1.407	1.21	1.185	1.133	1.111	1.069	0.989	1.003
464	1.389	1.201	1.178	1.122	1.104	1.056	0.98	0.993
465	1.384	1.194	1.17	1.112	1.096	1.053	0.973	0.988
466	1.373	1.188	1.165	1.106	1.089	1.044	0.969	0.983
467	1.363	1.175	1.15	1.093	1.078	1.031	0.953	0.969
468	1.362	1.171	1.148	1.09	1.073	1.028	0.948	0.963
469	1.346	1.16	1.138	1.079	1.062	1.014	0.939	0.958
470	1.346	1.151	1.131	1.073	1.057	1.01	0.935	0.949
471	1.333	1.148	1.124	1.066	1.046	1.004	0.925	0.939
472	1.326	1.137	1.116	1.058	1.039	0.99	0.92	0.933
473	1.32	1.131	1.109	1.049	1.031	0.986	0.913	0.926
474	1.312	1.127	1.101	1.045	1.026	0.981	0.905	0.92
475	1.3	1.117	1.094	1.035	1.016	0.967	0.895	0.91
476	1.295	1.11	1.089	1.028	1.002	0.963	0.889	0.903
477	1.284	1.098	1.076	1.017	0.996	0.955	0.882	0.892
478	1.275	1.093	1.068	1.005	0.988	0.945	0.872	0.884
479	1.268	1.085	1.059	1.003	0.98	0.936	0.864	0.877
480	1.259	1.07	1.049	0.988	0.971	0.924	0.854	0.864
481	1.25	1.063	1.04	0.98	0.958	0.911	0.843	0.858
482	1.243	1.053	1.034	0.973	0.951	0.906	0.836	0.847
483	1.23	1.046	1.02	0.96	0.939	0.896	0.821	0.833
484	1.223	1.037	1.01	0.949	0.926	0.88	0.812	0.823
485	1.214	1.027	1	0.94	0.917	0.872	0.801	0.814
486	1.201	1.01	0.985	0.924	0.898	0.857	0.787	0.797
487	1.19	1.005	0.977	0.916	0.89	0.846	0.781	0.79
488	1.179	0.991	0.967	0.905	0.878	0.835	0.767	0.776
489	1.168	0.98	0.959	0.893	0.869	0.822	0.754	0.766
490	1.16	0.973	0.946	0.882	0.855	0.813	0.747	0.755
491	1.153	0.965	0.934	0.877	0.847	0.799	0.737	0.744
492	1.142	0.955	0.926	0.86	0.836	0.79	0.722	0.731
493	1.13	0.943	0.916	0.85	0.821	0.774	0.714	0.719
494	1.119	0.93	0.903	0.838	0.807	0.76	0.699	0.707
495	1.109	0.92	0.895	0.826	0.795	0.749	0.689	0.694
496	1.1	0.91	0.879	0.817	0.786	0.739	0.678	0.684
497	1.09	0.9	0.87	0.805	0.772	0.728	0.663	0.671
498	1.08	0.891	0.862	0.796	0.764	0.717	0.656	0.662
499	1.074	0.885	0.85	0.784	0.754	0.705	0.646	0.652
500	1.062	0.87	0.841	0.773	0.742	0.692	0.634	0.642
501	1.054	0.865	0.831	0.766	0.732	0.687	0.627	0.63
502	1.045	0.853	0.823	0.756	0.725	0.675	0.617	0.622
503	1.034	0.847	0.813	0.747	0.711	0.664	0.608	0.611
504	1.029	0.84	0.807	0.74	0.704	0.658	0.601	0.604
505	1.016	0.83	0.798	0.731	0.695	0.65	0.594	0.595
506	1.011	0.823	0.789	0.72	0.685	0.638	0.586	0.587
507	1.001	0.812	0.779	0.712	0.675	0.63	0.574	0.576
508	0.993	0.806	0.775	0.704	0.67	0.62	0.567	0.571
509	0.984	0.798	0.767	0.697	0.659	0.612	0.561	0.561
510	0.98	0.793	0.759	0.692	0.653	0.606	0.553	0.555
511	0.97	0.782	0.753	0.681	0.646	0.598	0.546	0.548
512	0.965	0.779	0.745	0.677	0.639	0.593	0.54	0.541
513	0.958	0.77	0.737	0.667	0.629	0.583	0.531	0.53
514	0.949	0.762	0.73	0.661	0.62	0.573	0.522	0.523
515	0.943	0.756	0.721	0.653	0.615	0.568	0.518	0.516
516	0.938	0.748	0.714	0.643	0.608	0.558	0.507	0.508
517	0.927	0.741	0.712	0.64	0.6	0.555	0.503	0.501
518	0.922	0.735	0.7	0.631	0.59	0.544	0.495	0.494
519	0.917	0.728	0.692	0.622	0.583	0.534	0.487	0.484
520	0.91	0.722	0.688	0.615	0.577	0.527	0.478	0.476
521	0.901	0.716	0.683	0.611	0.57	0.519	0.474	0.469
522	0.896	0.708	0.674	0.599	0.56	0.511	0.462	0.46
523	0.887	0.704	0.669	0.598	0.555	0.506	0.456	0.452
524	0.883	0.699	0.659	0.587	0.547	0.497	0.448	0.445
525	0.873	0.689	0.651	0.579	0.537	0.488	0.439	0.435
526	0.869	0.685	0.647	0.577	0.532	0.484	0.435	0.432
527	0.862	0.678	0.641	0.565	0.522	0.472	0.426	0.421
528	0.858	0.673	0.634	0.559	0.515	0.467	0.42	0.415
529	0.85	0.663	0.626	0.553	0.511	0.46	0.413	0.406
530	0.848	0.66	0.623	0.549	0.506	0.454	0.41	0.403
531	0.835	0.65	0.612	0.534	0.492	0.442	0.393	0.388
532	0.831	0.647	0.608	0.533	0.489	0.436	0.393	0.385
533	0.83	0.642	0.606	0.529	0.486	0.433	0.391	0.383
534	0.822	0.638	0.599	0.522	0.48	0.428	0.383	0.375
535	0.813	0.625	0.587	0.514	0.469	0.418	0.374	0.364
536	0.81	0.625	0.585	0.508	0.462	0.409	0.364	0.359
537	0.803	0.616	0.577	0.499	0.453	0.403	0.359	0.356
538	0.8	0.615	0.571	0.497	0.45	0.398	0.353	0.346
539	0.795	0.607	0.57	0.492	0.446	0.393	0.35	0.344
540	0.792	0.605	0.569	0.485	0.439	0.389	0.343	0.338
541	0.786	0.596	0.557	0.482	0.433	0.38	0.337	0.332
542	0.78	0.593	0.553	0.474	0.427	0.375	0.333	0.326
543	0.776	0.591	0.548	0.472	0.427	0.374	0.331	0.32
544	0.768	0.58	0.539	0.468	0.416	0.362	0.322	0.312
545	0.763	0.58	0.537	0.459	0.411	0.36	0.32	0.308
546	0.756	0.571	0.529	0.452	0.404	0.351	0.311	0.3
547	0.75	0.566	0.524	0.446	0.399	0.347	0.306	0.296
548	0.747	0.564	0.522	0.445	0.395	0.346	0.304	0.293
549	0.742	0.562	0.518	0.439	0.392	0.339	0.297	0.291
550	0.738	0.554	0.513	0.436	0.388	0.334	0.294	0.284
551	0.734	0.554	0.512	0.434	0.385	0.331	0.293	0.28
552	0.73	0.547	0.508	0.428	0.38	0.327	0.287	0.279
553	0.725	0.542	0.5	0.421	0.372	0.32	0.283	0.271
554	0.721	0.54	0.499	0.418	0.369	0.317	0.28	0.267
555	0.715	0.53	0.49	0.411	0.363	0.311	0.272	0.263
556	0.712	0.527	0.487	0.407	0.359	0.305	0.268	0.257
557	0.706	0.524	0.483	0.404	0.354	0.303	0.265	0.256
558	0.701	0.518	0.476	0.398	0.348	0.296	0.261	0.25
559	0.696	0.515	0.474	0.394	0.344	0.294	0.258	0.247
560	0.691	0.511	0.469	0.391	0.342	0.29	0.254	0.244
561	0.689	0.506	0.463	0.385	0.334	0.284	0.247	0.236
562	0.681	0.501	0.459	0.379	0.332	0.28	0.245	0.235
563	0.677	0.497	0.453	0.375	0.326	0.277	0.239	0.23
564	0.674	0.492	0.451	0.372	0.323	0.274	0.239	0.227
565	0.669	0.491	0.448	0.37	0.32	0.27	0.233	0.223
566	0.668	0.485	0.443	0.365	0.317	0.266	0.232	0.22
567	0.659	0.478	0.439	0.359	0.308	0.262	0.225	0.216
568	0.652	0.474	0.432	0.354	0.306	0.257	0.223	0.213
569	0.65	0.472	0.427	0.35	0.301	0.252	0.219	0.208
570	0.648	0.469	0.425	0.349	0.297	0.25	0.217	0.207
571	0.642	0.465	0.42	0.344	0.294	0.247	0.212	0.204
572	0.638	0.461	0.419	0.339	0.289	0.242	0.21	0.199
573	0.634	0.458	0.415	0.339	0.289	0.24	0.21	0.196
574	0.631	0.453	0.41	0.332	0.283	0.238	0.204	0.194
575	0.626	0.447	0.402	0.33	0.278	0.231	0.198	0.187
576	0.622	0.444	0.403	0.325	0.276	0.228	0.197	0.189
577	0.619	0.44	0.396	0.321	0.272	0.224	0.194	0.183
578	0.611	0.438	0.395	0.319	0.267	0.221	0.191	0.181
579	0.611	0.433	0.391	0.313	0.265	0.216	0.187	0.176
580	0.605	0.427	0.384	0.306	0.257	0.211	0.182	0.172
581	0.602	0.425	0.381	0.304	0.254	0.209	0.178	0.169
582	0.597	0.42	0.376	0.301	0.251	0.207	0.175	0.168
583	0.593	0.416	0.371	0.295	0.247	0.2	0.172	0.162
584	0.591	0.413	0.37	0.294	0.244	0.201	0.17	0.161
585	0.585	0.411	0.366	0.29	0.242	0.196	0.169	0.159
586	0.581	0.406	0.363	0.29	0.237	0.193	0.165	0.155
587	0.577	0.404	0.358	0.284	0.235	0.189	0.162	0.151
588	0.575	0.399	0.356	0.28	0.23	0.187	0.159	0.149
589	0.573	0.397	0.354	0.279	0.231	0.186	0.16	0.148
590	0.568	0.394	0.35	0.275	0.226	0.184	0.155	0.145
591	0.564	0.391	0.348	0.273	0.224	0.182	0.155	0.145
592	0.56	0.389	0.346	0.272	0.221	0.18	0.153	0.141
593	0.555	0.383	0.341	0.267	0.22	0.175	0.148	0.139
594	0.552	0.381	0.338	0.263	0.215	0.172	0.146	0.135
595	0.55	0.38	0.337	0.262	0.214	0.172	0.147	0.136
596	0.546	0.375	0.334	0.257	0.21	0.169	0.143	0.133
597	0.544	0.373	0.331	0.258	0.21	0.166	0.141	0.131
598	0.538	0.368	0.328	0.254	0.205	0.163	0.138	0.128
599	0.535	0.367	0.325	0.251	0.203	0.16	0.137	0.127
600	0.532	0.363	0.321	0.25	0.2	0.159	0.135	0.124
601	0.529	0.362	0.318	0.246	0.2	0.157	0.132	0.123
602	0.525	0.359	0.317	0.245	0.198	0.155	0.133	0.122
603	0.522	0.356	0.315	0.242	0.194	0.153	0.13	0.12
604	0.519	0.353	0.311	0.241	0.192	0.152	0.127	0.118
605	0.516	0.349	0.309	0.236	0.188	0.149	0.126	0.116
606	0.512	0.347	0.305	0.235	0.187	0.147	0.124	0.113
607	0.51	0.343	0.303	0.233	0.184	0.146	0.123	0.113
608	0.506	0.341	0.301	0.229	0.183	0.143	0.121	0.111
609	0.502	0.341	0.3	0.228	0.182	0.142	0.119	0.11
610	0.502	0.336	0.299	0.227	0.18	0.14	0.118	0.107
611	0.496	0.335	0.295	0.225	0.179	0.138	0.117	0.106
612	0.493	0.331	0.294	0.223	0.177	0.138	0.116	0.107
613	0.493	0.331	0.291	0.222	0.176	0.138	0.117	0.105
614	0.489	0.328	0.289	0.218	0.173	0.134	0.113	0.103
615	0.484	0.326	0.285	0.216	0.17	0.132	0.112	0.102
616	0.483	0.323	0.286	0.215	0.169	0.131	0.11	0.102
617	0.481	0.322	0.283	0.214	0.168	0.131	0.109	0.1
618	0.479	0.317	0.278	0.21	0.165	0.129	0.107	0.098
619	0.475	0.315	0.276	0.207	0.16	0.125	0.106	0.095
620	0.469	0.311	0.273	0.203	0.16	0.122	0.102	0.093
621	0.468	0.311	0.271	0.203	0.159	0.125	0.102	0.094
622	0.466	0.311	0.27	0.202	0.157	0.122	0.102	0.093
623	0.462	0.306	0.268	0.202	0.156	0.121	0.101	0.091
624	0.461	0.303	0.265	0.199	0.154	0.118	0.099	0.091
625	0.458	0.302	0.265	0.198	0.152	0.117	0.098	0.09
626	0.452	0.3	0.26	0.194	0.153	0.118	0.097	0.09
627	0.451	0.299	0.259	0.194	0.151	0.116	0.098	0.089
628	0.449	0.297	0.259	0.193	0.15	0.116	0.096	0.087
629	0.445	0.292	0.255	0.189	0.145	0.112	0.095	0.085
630	0.444	0.292	0.254	0.187	0.147	0.111	0.093	0.085
631	0.441	0.289	0.254	0.189	0.145	0.112	0.093	0.085
632	0.437	0.287	0.249	0.186	0.142	0.11	0.092	0.083
633	0.435	0.286	0.249	0.185	0.142	0.109	0.091	0.082
634	0.433	0.283	0.246	0.182	0.14	0.107	0.089	0.08
635	0.428	0.28	0.241	0.178	0.137	0.105	0.087	0.078
636	0.426	0.28	0.241	0.178	0.137	0.104	0.089	0.078
637	0.424	0.277	0.242	0.179	0.137	0.106	0.087	0.081
638	0.42	0.273	0.235	0.174	0.132	0.1	0.084	0.076
639	0.42	0.275	0.237	0.176	0.134	0.102	0.087	0.078
640	0.416	0.272	0.235	0.174	0.134	0.101	0.086	0.079
641	0.414	0.269	0.233	0.171	0.132	0.099	0.082	0.076
642	0.413	0.269	0.233	0.17	0.131	0.099	0.083	0.076
643	0.41	0.265	0.228	0.168	0.128	0.096	0.082	0.074
644	0.408	0.263	0.229	0.167	0.126	0.095	0.082	0.073
645	0.403	0.262	0.225	0.164	0.127	0.097	0.079	0.072
646	0.4	0.259	0.224	0.163	0.123	0.094	0.079	0.07
647	0.398	0.258	0.222	0.163	0.123	0.093	0.079	0.07
648	0.393	0.252	0.217	0.158	0.119	0.091	0.075	0.068
649	0.393	0.253	0.219	0.16	0.121	0.091	0.075	0.068
650	0.392	0.253	0.219	0.159	0.121	0.091	0.075	0.068
651	0.386	0.248	0.215	0.157	0.118	0.09	0.075	0.067
652	0.384	0.245	0.211	0.156	0.116	0.087	0.074	0.064
653	0.38	0.244	0.211	0.154	0.116	0.088	0.072	0.066
654	0.38	0.243	0.21	0.153	0.115	0.088	0.074	0.066
655	0.376	0.241	0.208	0.152	0.113	0.085	0.071	0.063
656	0.375	0.24	0.208	0.151	0.112	0.085	0.072	0.065
657	0.371	0.237	0.204	0.146	0.111	0.083	0.07	0.061
658	0.371	0.238	0.202	0.145	0.11	0.082	0.067	0.06
659	0.367	0.234	0.2	0.147	0.108	0.081	0.066	0.061
660	0.368	0.234	0.199	0.145	0.107	0.08	0.067	0.059
661	0.368	0.232	0.2	0.145	0.107	0.081	0.067	0.059
662	0.362	0.23	0.197	0.143	0.105	0.079	0.066	0.058
663	0.356	0.227	0.193	0.141	0.103	0.077	0.063	0.055
664	0.356	0.227	0.196	0.141	0.104	0.078	0.065	0.057
665	0.353	0.223	0.191	0.138	0.101	0.078	0.064	0.054
666	0.354	0.222	0.19	0.137	0.099	0.076	0.064	0.053
667	0.35	0.222	0.191	0.137	0.101	0.076	0.062	0.055
668	0.347	0.22	0.188	0.135	0.099	0.073	0.063	0.053
669	0.345	0.219	0.185	0.133	0.098	0.072	0.059	0.053
670	0.343	0.217	0.185	0.132	0.095	0.071	0.058	0.051
671	0.342	0.216	0.183	0.131	0.095	0.07	0.058	0.051
672	0.339	0.214	0.183	0.129	0.095	0.07	0.058	0.052
673	0.337	0.211	0.18	0.129	0.094	0.07	0.057	0.05
674	0.333	0.209	0.181	0.13	0.093	0.07	0.057	0.05
675	0.334	0.208	0.177	0.127	0.092	0.069	0.056	0.049
676	0.333	0.211	0.179	0.128	0.092	0.068	0.057	0.05
677	0.331	0.206	0.177	0.125	0.09	0.067	0.054	0.048
678	0.328	0.205	0.176	0.124	0.089	0.066	0.055	0.047
679	0.326	0.203	0.175	0.124	0.09	0.066	0.054	0.048
680	0.323	0.202	0.172	0.122	0.087	0.064	0.051	0.046
681	0.319	0.202	0.171	0.122	0.088	0.063	0.052	0.046
682	0.32	0.2	0.168	0.119	0.084	0.062	0.052	0.044
683	0.319	0.199	0.17	0.119	0.087	0.063	0.051	0.044
684	0.318	0.2	0.169	0.12	0.087	0.062	0.053	0.045
685	0.315	0.197	0.167	0.12	0.087	0.063	0.05	0.044
686	0.312	0.194	0.165	0.118	0.084	0.061	0.049	0.042
687	0.311	0.194	0.165	0.116	0.083	0.06	0.049	0.042
688	0.309	0.191	0.162	0.116	0.083	0.062	0.048	0.043
689	0.31	0.193	0.162	0.116	0.083	0.06	0.051	0.041
690	0.306	0.19	0.16	0.114	0.082	0.059	0.048	0.041
691	0.306	0.19	0.161	0.116	0.081	0.061	0.046	0.041
692	0.303	0.187	0.16	0.111	0.08	0.057	0.046	0.04
693	0.3	0.186	0.157	0.112	0.079	0.057	0.046	0.04
694	0.299	0.186	0.158	0.11	0.077	0.056	0.044	0.039
695	0.296	0.183	0.157	0.112	0.079	0.056	0.044	0.039
696	0.295	0.183	0.156	0.11	0.077	0.057	0.043	0.039
697	0.297	0.184	0.156	0.109	0.079	0.057	0.047	0.041
698	0.294	0.182	0.157	0.11	0.079	0.057	0.044	0.04
699	0.291	0.183	0.155	0.11	0.079	0.055	0.046	0.04
700	0.292	0.179	0.156	0.11	0.077	0.056	0.045	0.037
701	0.289	0.18	0.153	0.11	0.077	0.056	0.045	0.039
702	0.286	0.177	0.152	0.109	0.075	0.055	0.043	0.038
703	0.284	0.176	0.151	0.108	0.074	0.053	0.042	0.035
704	0.283	0.176	0.148	0.106	0.074	0.051	0.041	0.037
705	0.285	0.176	0.152	0.108	0.077	0.054	0.045	0.039
706	0.283	0.176	0.15	0.108	0.078	0.055	0.046	0.039
707	0.282	0.176	0.147	0.107	0.076	0.054	0.044	0.037
708	0.281	0.175	0.148	0.106	0.076	0.052	0.043	0.036
709	0.277	0.172	0.148	0.105	0.075	0.052	0.043	0.035
710	0.28	0.173	0.148	0.106	0.077	0.054	0.043	0.037
711	0.275	0.174	0.147	0.106	0.075	0.054	0.045	0.037
712	0.274	0.173	0.146	0.103	0.074	0.053	0.043	0.036
713	0.272	0.172	0.147	0.103	0.074	0.053	0.045	0.038
714	0.273	0.169	0.145	0.101	0.073	0.051	0.043	0.036
715	0.273	0.171	0.146	0.103	0.075	0.053	0.043	0.037
716	0.269	0.168	0.142	0.101	0.072	0.051	0.041	0.033
717	0.271	0.17	0.146	0.102	0.074	0.052	0.042	0.036
718	0.267	0.166	0.142	0.099	0.073	0.05	0.04	0.035
719	0.267	0.168	0.142	0.099	0.072	0.051	0.042	0.034
720	0.266	0.167	0.141	0.1	0.072	0.053	0.041	0.032
721	0.268	0.168	0.144	0.097	0.073	0.051	0.043	0.035
722	0.266	0.166	0.141	0.098	0.074	0.05	0.041	0.034
723	0.263	0.164	0.141	0.098	0.072	0.051	0.043	0.035
724	0.262	0.166	0.14	0.091	0.071	0.049	0.04	0.032
725	0.261	0.165	0.138	0.096	0.07	0.049	0.041	0.031
726	0.26	0.165	0.139	0.093	0.072	0.052	0.04	0.032
727	0.258	0.165	0.141	0.093	0.072	0.049	0.042	0.033
728	0.263	0.164	0.142	0.094	0.07	0.05	0.041	0.032
729	0.257	0.166	0.14	0.094	0.071	0.051	0.04	0.034
730	0.257	0.165	0.14	0.095	0.073	0.051	0.043	0.034
731	0.256	0.163	0.137	0.091	0.071	0.049	0.041	0.033
732	0.256	0.161	0.139	0.091	0.071	0.049	0.04	0.033
733	0.255	0.159	0.136	0.092	0.07	0.048	0.039	0.03
734	0.252	0.163	0.139	0.095	0.071	0.051	0.04	0.034
735	0.254	0.161	0.137	0.095	0.071	0.05	0.039	0.034
736	0.252	0.162	0.137	0.092	0.073	0.048	0.04	0.036
737	0.248	0.158	0.133	0.093	0.072	0.049	0.042	0.03
738	0.248	0.16	0.138	0.092	0.07	0.049	0.04	0.032
739	0.25	0.157	0.136	0.09	0.072	0.051	0.04	0.032
740	0.251	0.155	0.135	0.093	0.073	0.046	0.042	0.034
741	0.249	0.158	0.139	0.095	0.074	0.052	0.043	0.035
742	0.246	0.158	0.134	0.093	0.069	0.051	0.04	0.034
743	0.248	0.16	0.135	0.09	0.071	0.048	0.042	0.031
744	0.248	0.159	0.137	0.096	0.075	0.052	0.042	0.036
745	0.245	0.16	0.136	0.092	0.071	0.051	0.043	0.033
746	0.246	0.161	0.135	0.093	0.072	0.05	0.041	0.035
747	0.248	0.159	0.14	0.094	0.074	0.051	0.041	0.036
748	0.244	0.158	0.139	0.095	0.071	0.053	0.042	0.036
749	0.244	0.157	0.138	0.096	0.072	0.052	0.043	0.034
750	0.241	0.157	0.135	0.093	0.071	0.048	0.045	0.033
751	0.243	0.16	0.135	0.093	0.071	0.05	0.041	0.035
752	0.242	0.157	0.136	0.095	0.074	0.053	0.044	0.035
753	0.242	0.153	0.136	0.091	0.07	0.05	0.041	0.032
754	0.244	0.157	0.135	0.094	0.073	0.051	0.044	0.037
755	0.244	0.156	0.135	0.094	0.074	0.053	0.042	0.038
756	0.242	0.159	0.136	0.093	0.074	0.054	0.044	0.035
757	0.243	0.156	0.137	0.096	0.074	0.054	0.046	0.037
758	0.24	0.155	0.134	0.093	0.073	0.052	0.041	0.034
759	0.239	0.157	0.138	0.096	0.076	0.053	0.043	0.036
760	0.239	0.156	0.136	0.097	0.076	0.052	0.043	0.036
761	0.236	0.153	0.134	0.093	0.074	0.052	0.042	0.035
762	0.241	0.156	0.135	0.095	0.072	0.055	0.045	0.037
763	0.238	0.154	0.135	0.092	0.073	0.051	0.043	0.036
764	0.236	0.156	0.136	0.095	0.075	0.05	0.044	0.036
765	0.236	0.154	0.133	0.095	0.076	0.052	0.045	0.037
766	0.239	0.156	0.137	0.096	0.076	0.055	0.044	0.038
767	0.235	0.155	0.134	0.096	0.074	0.054	0.043	0.035
768	0.237	0.155	0.135	0.097	0.077	0.054	0.046	0.04
769	0.232	0.151	0.13	0.09	0.072	0.05	0.041	0.033
770	0.239	0.158	0.14	0.099	0.077	0.057	0.047	0.04
771	0.238	0.156	0.136	0.096	0.077	0.055	0.045	0.039
772	0.237	0.158	0.138	0.097	0.075	0.054	0.047	0.039
773	0.234	0.155	0.136	0.095	0.076	0.053	0.043	0.037
774	0.235	0.155	0.138	0.096	0.075	0.053	0.046	0.034
775	0.235	0.155	0.135	0.096	0.076	0.054	0.044	0.038
776	0.237	0.156	0.137	0.096	0.076	0.054	0.047	0.038
777	0.236	0.158	0.138	0.101	0.079	0.056	0.046	0.04
778	0.238	0.159	0.137	0.099	0.081	0.058	0.049	0.039
779	0.233	0.155	0.133	0.097	0.076	0.056	0.045	0.039
780	0.233	0.156	0.138	0.097	0.077	0.056	0.045	0.04
781	0.238	0.156	0.137	0.101	0.079	0.058	0.047	0.041
782	0.233	0.154	0.137	0.099	0.077	0.055	0.047	0.037
783	0.234	0.155	0.135	0.096	0.077	0.056	0.045	0.037
784	0.234	0.156	0.136	0.097	0.078	0.057	0.046	0.037
785	0.232	0.156	0.137	0.098	0.079	0.056	0.048	0.04
786	0.236	0.156	0.138	0.1	0.08	0.057	0.047	0.041
787	0.233	0.157	0.138	0.098	0.078	0.057	0.045	0.038
788	0.235	0.155	0.137	0.098	0.078	0.057	0.05	0.041
789	0.235	0.157	0.138	0.099	0.08	0.058	0.049	0.04
790	0.235	0.156	0.139	0.101	0.081	0.059	0.048	0.04
791	0.235	0.156	0.138	0.099	0.081	0.057	0.048	0.039
792	0.233	0.157	0.138	0.1	0.079	0.06	0.046	0.039
793	0.235	0.158	0.141	0.104	0.08	0.06	0.051	0.042
794	0.231	0.154	0.138	0.096	0.079	0.058	0.047	0.039
795	0.233	0.158	0.139	0.102	0.082	0.058	0.05	0.041
796	0.232	0.157	0.14	0.103	0.084	0.059	0.05	0.041
797	0.231	0.156	0.139	0.1	0.08	0.059	0.05	0.041
798	0.234	0.155	0.139	0.102	0.082	0.059	0.049	0.043
799	0.233	0.16	0.142	0.103	0.084	0.062	0.049	0.043
800	0.235	0.157	0.142	0.102	0.081	0.061	0.05	0.04
801	0.234	0.16	0.142	0.105	0.085	0.061	0.051	0.043
802	0.234	0.159	0.141	0.103	0.082	0.061	0.05	0.043
803	0.234	0.159	0.139	0.101	0.083	0.059	0.049	0.042
804	0.233	0.16	0.144	0.104	0.084	0.064	0.052	0.042
805	0.234	0.157	0.141	0.104	0.082	0.061	0.052	0.043
806	0.235	0.158	0.142	0.104	0.083	0.061	0.05	0.042
807	0.237	0.163	0.143	0.107	0.086	0.063	0.052	0.044
808	0.236	0.16	0.142	0.103	0.083	0.062	0.051	0.042
809	0.233	0.159	0.141	0.104	0.084	0.061	0.051	0.042
810	0.235	0.16	0.144	0.105	0.084	0.063	0.052	0.043
811	0.236	0.16	0.141	0.105	0.085	0.063	0.051	0.043
812	0.234	0.16	0.141	0.104	0.084	0.061	0.051	0.042
813	0.234	0.16	0.142	0.106	0.084	0.062	0.053	0.044
814	0.233	0.16	0.142	0.106	0.084	0.064	0.052	0.043
815	0.232	0.158	0.142	0.106	0.083	0.061	0.05	0.041
816	0.235	0.161	0.143	0.106	0.086	0.065	0.05	0.044
817	0.236	0.161	0.144	0.108	0.087	0.063	0.051	0.043
818	0.235	0.162	0.145	0.107	0.086	0.063	0.053	0.043
819	0.236	0.163	0.145	0.106	0.087	0.065	0.053	0.043
820	0.236	0.163	0.143	0.106	0.087	0.064	0.054	0.044
821	0.238	0.162	0.145	0.108	0.086	0.064	0.055	0.045
822	0.238	0.162	0.144	0.106	0.088	0.062	0.05	0.045
823	0.236	0.163	0.146	0.107	0.088	0.065	0.051	0.044
824	0.239	0.165	0.146	0.108	0.089	0.066	0.053	0.044
825	0.238	0.164	0.145	0.109	0.088	0.065	0.053	0.045
826	0.239	0.164	0.144	0.11	0.088	0.065	0.051	0.045
827	0.237	0.163	0.144	0.107	0.088	0.064	0.052	0.043
828	0.238	0.166	0.144	0.108	0.089	0.064	0.051	0.043
829	0.238	0.164	0.146	0.106	0.087	0.063	0.051	0.043
830	0.241	0.166	0.144	0.108	0.091	0.063	0.051	0.045
831	0.239	0.165	0.143	0.109	0.088	0.066	0.05	0.043
832	0.238	0.164	0.145	0.107	0.089	0.064	0.05	0.042
833	0.238	0.165	0.143	0.106	0.087	0.063	0.05	0.037
834	0.24	0.165	0.142	0.108	0.085	0.064	0.046	0.042
835	0.24	0.167	0.146	0.111	0.09	0.065	0.05	0.045
836	0.241	0.164	0.145	0.108	0.091	0.066	0.049	0.042
837	0.241	0.169	0.147	0.109	0.089	0.065	0.051	0.042
838	0.24	0.167	0.148	0.11	0.086	0.063	0.049	0.041
839	0.243	0.165	0.143	0.11	0.09	0.064	0.047	0.042
840	0.242	0.169	0.146	0.111	0.089	0.064	0.051	0.043
841	0.242	0.167	0.145	0.106	0.09	0.061	0.048	0.041
842	0.243	0.168	0.146	0.11	0.088	0.065	0.052	0.042
843	0.243	0.167	0.145	0.11	0.089	0.061	0.046	0.042
844	0.245	0.169	0.146	0.113	0.092	0.065	0.054	0.044
845	0.239	0.17	0.144	0.108	0.09	0.063	0.049	0.041
846	0.245	0.17	0.148	0.108	0.088	0.065	0.052	0.038
847	0.245	0.17	0.146	0.111	0.086	0.064	0.05	0.043
848	0.244	0.168	0.147	0.112	0.092	0.065	0.047	0.044
849	0.243	0.169	0.148	0.112	0.09	0.065	0.051	0.041
850	0.245	0.169	0.148	0.111	0.092	0.065	0.049	0.043
851	0.243	0.169	0.148	0.112	0.09	0.066	0.05	0.043
852	0.246	0.17	0.149	0.114	0.095	0.065	0.05	0.042
853	0.245	0.172	0.149	0.114	0.092	0.066	0.051	0.045
854	0.242	0.171	0.149	0.111	0.092	0.066	0.049	0.039
855	0.247	0.174	0.151	0.113	0.091	0.066	0.052	0.041
856	0.247	0.175	0.151	0.115	0.093	0.068	0.05	0.044
857	0.25	0.173	0.153	0.116	0.095	0.068	0.05	0.046
858	0.249	0.175	0.15	0.115	0.093	0.069	0.051	0.044
859	0.248	0.172	0.151	0.114	0.093	0.069	0.052	0.043
860	0.251	0.176	0.154	0.116	0.095	0.066	0.052	0.045
861	0.251	0.175	0.152	0.116	0.097	0.068	0.052	0.045
862	0.248	0.175	0.153	0.116	0.095	0.068	0.053	0.046
863	0.248	0.176	0.153	0.114	0.094	0.068	0.052	0.043
864	0.251	0.176	0.155	0.115	0.094	0.068	0.052	0.044
865	0.252	0.175	0.153	0.117	0.095	0.069	0.05	0.045
866	0.254	0.177	0.155	0.119	0.099	0.069	0.054	0.049
867	0.252	0.177	0.155	0.117	0.096	0.07	0.054	0.046
868	0.254	0.177	0.154	0.116	0.097	0.07	0.054	0.044
869	0.252	0.178	0.154	0.117	0.095	0.07	0.052	0.045
870	0.255	0.177	0.156	0.119	0.098	0.071	0.054	0.047
871	0.254	0.18	0.157	0.119	0.097	0.07	0.055	0.047
872	0.254	0.179	0.156	0.118	0.098	0.07	0.053	0.045
873	0.256	0.178	0.156	0.117	0.096	0.07	0.054	0.046
874	0.257	0.179	0.157	0.121	0.099	0.071	0.055	0.047
875	0.257	0.18	0.157	0.121	0.099	0.071	0.057	0.047
876	0.255	0.182	0.159	0.121	0.099	0.071	0.055	0.046
877	0.256	0.181	0.157	0.118	0.098	0.071	0.054	0.045
878	0.258	0.181	0.159	0.12	0.099	0.072	0.055	0.046
879	0.258	0.182	0.158	0.121	0.101	0.071	0.055	0.047
880	0.258	0.183	0.158	0.12	0.099	0.071	0.054	0.046
881	0.259	0.184	0.16	0.121	0.1	0.074	0.056	0.047
882	0.259	0.183	0.16	0.121	0.1	0.072	0.055	0.047
883	0.261	0.183	0.16	0.124	0.1	0.072	0.055	0.047
884	0.259	0.184	0.158	0.122	0.101	0.072	0.056	0.047
885	0.26	0.184	0.161	0.122	0.101	0.073	0.056	0.047
886	0.261	0.185	0.162	0.122	0.101	0.073	0.056	0.047
887	0.263	0.185	0.161	0.123	0.101	0.073	0.056	0.048
888	0.263	0.186	0.161	0.123	0.103	0.074	0.057	0.049
889	0.262	0.186	0.161	0.123	0.101	0.074	0.056	0.047
890	0.264	0.186	0.163	0.124	0.102	0.074	0.056	0.047
891	0.263	0.186	0.163	0.125	0.102	0.073	0.055	0.048
892	0.266	0.187	0.164	0.126	0.103	0.074	0.057	0.049
893	0.265	0.187	0.165	0.125	0.103	0.074	0.057	0.048
894	0.264	0.187	0.164	0.124	0.103	0.074	0.056	0.047
895	0.267	0.189	0.165	0.127	0.105	0.076	0.058	0.049
896	0.267	0.189	0.164	0.126	0.103	0.075	0.057	0.048
897	0.268	0.189	0.165	0.125	0.104	0.075	0.057	0.05
898	0.267	0.189	0.165	0.127	0.104	0.075	0.057	0.048
899	0.268	0.19	0.166	0.126	0.105	0.076	0.057	0.048
900	0.269	0.191	0.167	0.126	0.105	0.077	0.058	0.049
901	0.268	0.191	0.166	0.127	0.105	0.075	0.057	0.048
902	0.271	0.191	0.167	0.127	0.106	0.076	0.058	0.049
903	0.271	0.192	0.168	0.127	0.105	0.076	0.058	0.047
904	0.271	0.191	0.168	0.128	0.106	0.076	0.058	0.05
905	0.271	0.193	0.167	0.128	0.107	0.076	0.058	0.05
906	0.272	0.191	0.168	0.129	0.105	0.077	0.059	0.049
907	0.273	0.193	0.169	0.128	0.107	0.076	0.059	0.05
908	0.274	0.193	0.169	0.129	0.107	0.078	0.059	0.05
909	0.273	0.194	0.169	0.13	0.107	0.078	0.059	0.05
910	0.274	0.195	0.17	0.13	0.107	0.078	0.059	0.05
911	0.274	0.195	0.17	0.13	0.107	0.077	0.058	0.05
912	0.276	0.196	0.172	0.131	0.109	0.079	0.06	0.051
913	0.275	0.195	0.171	0.131	0.107	0.077	0.059	0.05
914	0.276	0.196	0.173	0.132	0.109	0.078	0.059	0.05
915	0.278	0.197	0.173	0.132	0.109	0.078	0.06	0.051
916	0.276	0.198	0.172	0.132	0.109	0.079	0.06	0.051
917	0.279	0.198	0.173	0.133	0.11	0.079	0.061	0.052
918	0.279	0.198	0.173	0.133	0.109	0.078	0.06	0.051
919	0.279	0.199	0.174	0.134	0.111	0.08	0.06	0.051
920	0.28	0.2	0.174	0.133	0.11	0.079	0.06	0.051
921	0.281	0.2	0.175	0.134	0.111	0.08	0.061	0.052
922	0.281	0.199	0.174	0.134	0.11	0.079	0.059	0.052
923	0.282	0.201	0.176	0.135	0.111	0.08	0.061	0.052
924	0.282	0.2	0.176	0.135	0.111	0.081	0.062	0.052
925	0.283	0.201	0.176	0.135	0.112	0.078	0.059	0.052
926	0.284	0.202	0.177	0.135	0.111	0.081	0.061	0.052
927	0.284	0.202	0.177	0.136	0.112	0.08	0.061	0.052
928	0.285	0.203	0.178	0.137	0.113	0.081	0.061	0.052
929	0.286	0.203	0.178	0.136	0.113	0.081	0.062	0.052
930	0.287	0.203	0.179	0.136	0.113	0.081	0.062	0.053
931	0.287	0.204	0.178	0.137	0.112	0.081	0.061	0.053
932	0.286	0.204	0.18	0.138	0.113	0.081	0.062	0.052
933	0.288	0.205	0.179	0.138	0.113	0.082	0.062	0.053
934	0.289	0.206	0.181	0.139	0.115	0.082	0.063	0.053
935	0.289	0.205	0.18	0.138	0.114	0.082	0.062	0.053
936	0.289	0.207	0.181	0.139	0.115	0.083	0.062	0.053
937	0.291	0.207	0.182	0.14	0.115	0.083	0.063	0.053
938	0.291	0.208	0.183	0.14	0.116	0.083	0.064	0.054
939	0.291	0.208	0.183	0.141	0.116	0.084	0.064	0.055
940	0.292	0.209	0.184	0.141	0.116	0.084	0.064	0.055
941	0.292	0.209	0.184	0.141	0.117	0.083	0.063	0.054
942	0.293	0.21	0.185	0.142	0.117	0.084	0.064	0.055
943	0.294	0.21	0.185	0.142	0.117	0.084	0.064	0.055
944	0.294	0.21	0.185	0.142	0.117	0.084	0.064	0.054
945	0.295	0.211	0.185	0.142	0.118	0.084	0.064	0.054
946	0.296	0.211	0.186	0.143	0.118	0.085	0.065	0.055
947	0.296	0.212	0.187	0.144	0.119	0.085	0.065	0.056
948	0.297	0.213	0.188	0.144	0.119	0.085	0.065	0.056
949	0.297	0.212	0.187	0.144	0.119	0.085	0.064	0.055
950	0.298	0.214	0.188	0.145	0.119	0.085	0.065	0.055
951	0.299	0.214	0.189	0.145	0.12	0.085	0.065	0.056
952	0.299	0.214	0.189	0.145	0.12	0.086	0.065	0.056
953	0.3	0.214	0.189	0.146	0.121	0.086	0.065	0.056
954	0.3	0.215	0.19	0.146	0.121	0.085	0.066	0.056
955	0.301	0.216	0.191	0.147	0.121	0.086	0.066	0.056
956	0.302	0.216	0.192	0.147	0.122	0.086	0.066	0.056
957	0.302	0.216	0.191	0.147	0.121	0.087	0.066	0.057
958	0.303	0.217	0.193	0.148	0.122	0.086	0.066	0.056
959	0.303	0.218	0.193	0.148	0.122	0.086	0.066	0.056
960	0.302	0.218	0.192	0.148	0.123	0.087	0.066	0.057
961	0.304	0.219	0.194	0.149	0.123	0.088	0.067	0.057
962	0.305	0.22	0.194	0.149	0.123	0.087	0.066	0.057
963	0.305	0.219	0.195	0.149	0.124	0.087	0.066	0.057
964	0.306	0.22	0.195	0.15	0.124	0.088	0.067	0.058
965	0.307	0.221	0.196	0.15	0.124	0.088	0.067	0.057
966	0.307	0.221	0.195	0.15	0.124	0.088	0.067	0.057
967	0.308	0.221	0.196	0.15	0.124	0.088	0.067	0.057
968	0.309	0.221	0.197	0.151	0.125	0.089	0.067	0.057
969	0.309	0.222	0.195	0.151	0.125	0.089	0.066	0.058
970	0.31	0.222	0.197	0.151	0.125	0.089	0.068	0.058
971	0.31	0.223	0.197	0.151	0.125	0.089	0.067	0.058
972	0.31	0.223	0.198	0.151	0.126	0.089	0.068	0.058
973	0.311	0.224	0.198	0.152	0.126	0.089	0.068	0.058
974	0.312	0.224	0.198	0.152	0.126	0.09	0.068	0.058
975	0.313	0.223	0.198	0.152	0.126	0.089	0.068	0.058
976	0.313	0.226	0.199	0.154	0.127	0.091	0.069	0.059
977	0.314	0.226	0.2	0.153	0.126	0.09	0.069	0.059
978	0.315	0.226	0.199	0.153	0.127	0.09	0.069	0.059
979	0.315	0.226	0.2	0.154	0.127	0.091	0.069	0.059
980	0.316	0.227	0.2	0.154	0.127	0.091	0.069	0.059
981	0.316	0.227	0.2	0.154	0.128	0.091	0.069	0.059
982	0.316	0.228	0.201	0.154	0.128	0.091	0.07	0.059
983	0.317	0.227	0.201	0.154	0.128	0.091	0.069	0.059
984	0.318	0.229	0.201	0.155	0.128	0.092	0.07	0.06
985	0.318	0.229	0.202	0.155	0.128	0.092	0.071	0.06
986	0.319	0.229	0.201	0.155	0.129	0.092	0.07	0.059
987	0.32	0.23	0.203	0.155	0.129	0.093	0.07	0.06
988	0.32	0.23	0.202	0.155	0.129	0.093	0.07	0.059
989	0.321	0.231	0.202	0.156	0.13	0.093	0.071	0.06
990	0.322	0.231	0.203	0.156	0.131	0.093	0.071	0.061
991	0.322	0.232	0.203	0.156	0.13	0.093	0.07	0.06
992	0.322	0.231	0.203	0.156	0.13	0.094	0.071	0.06
993	0.323	0.232	0.203	0.156	0.13	0.094	0.071	0.06
994	0.324	0.233	0.204	0.157	0.131	0.094	0.071	0.06
995	0.324	0.234	0.204	0.157	0.131	0.094	0.071	0.061
996	0.325	0.234	0.204	0.158	0.131	0.094	0.071	0.061
997	0.326	0.233	0.204	0.157	0.131	0.094	0.072	0.06
998	0.326	0.235	0.206	0.158	0.131	0.094	0.071	0.061
999	0.326	0.234	0.206	0.158	0.131	0.094	0.072	0.06
1000	0.327	0.235	0.205	0.159	0.132	0.095	0.072	0.061
1001	0.328	0.235	0.206	0.158	0.131	0.094	0.072	0.06
1002	0.328	0.236	0.206	0.159	0.132	0.095	0.072	0.061
1003	0.329	0.237	0.207	0.159	0.132	0.095	0.072	0.061
1004	0.33	0.236	0.207	0.16	0.132	0.096	0.072	0.061
1005	0.331	0.237	0.207	0.159	0.133	0.095	0.073	0.061
1006	0.331	0.238	0.208	0.16	0.133	0.096	0.073	0.062
1007	0.332	0.239	0.208	0.16	0.133	0.096	0.073	0.061
1008	0.333	0.239	0.208	0.161	0.134	0.096	0.073	0.062
1009	0.333	0.239	0.208	0.16	0.134	0.096	0.073	0.062
1010	0.334	0.24	0.21	0.161	0.135	0.097	0.074	0.062
1011	0.334	0.24	0.209	0.161	0.134	0.097	0.074	0.062
1012	0.335	0.241	0.21	0.162	0.135	0.097	0.074	0.063
1013	0.335	0.241	0.21	0.161	0.134	0.097	0.074	0.062
1014	0.336	0.241	0.21	0.162	0.135	0.098	0.074	0.063
1015	0.337	0.242	0.21	0.162	0.135	0.097	0.074	0.063
1016	0.337	0.242	0.211	0.163	0.136	0.098	0.074	0.063
1017	0.338	0.243	0.212	0.163	0.136	0.098	0.075	0.063
1018	0.339	0.244	0.213	0.164	0.136	0.098	0.075	0.063
1019	0.339	0.244	0.213	0.163	0.136	0.099	0.075	0.063
1020	0.34	0.244	0.213	0.164	0.137	0.099	0.075	0.063
1021	0.341	0.245	0.213	0.164	0.137	0.099	0.075	0.064
1022	0.342	0.245	0.214	0.165	0.137	0.099	0.076	0.064
1023	0.342	0.245	0.214	0.165	0.137	0.1	0.075	0.063
1024	0.343	0.246	0.215	0.165	0.137	0.099	0.076	0.064
1025	0.343	0.246	0.215	0.165	0.137	0.099	0.076	0.064
1026	0.344	0.247	0.215	0.165	0.138	0.1	0.076	0.065
1027	0.345	0.247	0.216	0.166	0.138	0.099	0.076	0.064
1028	0.345	0.248	0.216	0.166	0.138	0.1	0.076	0.064
1029	0.346	0.248	0.216	0.166	0.138	0.1	0.076	0.065
1030	0.347	0.248	0.217	0.166	0.139	0.1	0.076	0.065
1031	0.347	0.249	0.217	0.167	0.139	0.1	0.077	0.065
1032	0.347	0.249	0.217	0.167	0.139	0.1	0.076	0.065
1033	0.348	0.25	0.218	0.167	0.139	0.101	0.077	0.065
1034	0.348	0.25	0.218	0.168	0.14	0.101	0.077	0.065
1035	0.349	0.25	0.218	0.168	0.14	0.101	0.077	0.065
1036	0.35	0.25	0.218	0.168	0.14	0.101	0.077	0.065
1037	0.351	0.251	0.219	0.169	0.14	0.101	0.077	0.065
1038	0.351	0.251	0.219	0.169	0.14	0.101	0.078	0.065
1039	0.352	0.252	0.22	0.169	0.141	0.102	0.078	0.065
1040	0.352	0.252	0.22	0.169	0.141	0.102	0.078	0.065
1041	0.353	0.253	0.22	0.169	0.141	0.102	0.078	0.066
1042	0.353	0.253	0.221	0.17	0.141	0.102	0.078	0.066
1043	0.354	0.254	0.221	0.17	0.142	0.102	0.078	0.066
1044	0.355	0.254	0.222	0.17	0.142	0.103	0.078	0.066
1045	0.355	0.254	0.222	0.171	0.142	0.102	0.078	0.066
1046	0.356	0.256	0.223	0.171	0.143	0.103	0.078	0.066
1047	0.356	0.256	0.223	0.171	0.143	0.103	0.078	0.066
1048	0.357	0.255	0.223	0.172	0.142	0.103	0.078	0.066
1049	0.358	0.256	0.224	0.172	0.143	0.103	0.079	0.066
1050	0.358	0.257	0.224	0.172	0.144	0.104	0.079	0.067
1051	0.359	0.257	0.224	0.172	0.144	0.104	0.079	0.067
1052	0.359	0.257	0.225	0.173	0.144	0.104	0.079	0.067
1053	0.36	0.258	0.225	0.173	0.144	0.104	0.079	0.067
1054	0.361	0.258	0.226	0.173	0.145	0.104	0.079	0.067
1055	0.362	0.259	0.226	0.174	0.145	0.105	0.08	0.067
1056	0.362	0.259	0.227	0.175	0.145	0.105	0.08	0.068
1057	0.363	0.26	0.227	0.174	0.145	0.104	0.08	0.067
1058	0.363	0.26	0.227	0.175	0.146	0.105	0.08	0.067
1059	0.364	0.26	0.227	0.175	0.146	0.105	0.08	0.068
1060	0.364	0.261	0.228	0.175	0.146	0.105	0.08	0.068
1061	0.365	0.262	0.228	0.176	0.146	0.105	0.081	0.068
1062	0.365	0.262	0.229	0.176	0.146	0.105	0.08	0.068
1063	0.366	0.262	0.229	0.176	0.147	0.105	0.081	0.068
1064	0.366	0.263	0.229	0.177	0.147	0.106	0.081	0.069
1065	0.367	0.263	0.229	0.176	0.147	0.106	0.081	0.068
1066	0.367	0.263	0.229	0.177	0.147	0.106	0.081	0.068
1067	0.368	0.264	0.23	0.177	0.148	0.105	0.081	0.069
1068	0.369	0.264	0.23	0.178	0.148	0.106	0.082	0.069
1069	0.369	0.265	0.231	0.178	0.148	0.107	0.082	0.069
1070	0.37	0.265	0.231	0.178	0.149	0.107	0.081	0.069
1071	0.37	0.265	0.232	0.178	0.149	0.106	0.081	0.069
1072	0.371	0.266	0.232	0.179	0.149	0.107	0.082	0.069
1073	0.371	0.266	0.233	0.179	0.149	0.107	0.082	0.07
1074	0.372	0.266	0.233	0.179	0.149	0.107	0.082	0.07
1075	0.373	0.267	0.233	0.18	0.15	0.108	0.082	0.07
1076	0.373	0.267	0.233	0.18	0.15	0.107	0.082	0.07
1077	0.374	0.267	0.234	0.18	0.15	0.108	0.083	0.07
1078	0.374	0.268	0.234	0.18	0.15	0.108	0.083	0.07
1079	0.374	0.269	0.235	0.181	0.15	0.108	0.083	0.07
1080	0.375	0.269	0.235	0.181	0.151	0.108	0.083	0.07
1081	0.375	0.269	0.235	0.181	0.151	0.108	0.083	0.07
1082	0.376	0.27	0.235	0.181	0.151	0.108	0.083	0.07
1083	0.377	0.27	0.236	0.182	0.151	0.109	0.083	0.071
1084	0.377	0.27	0.236	0.182	0.151	0.109	0.083	0.07
1085	0.378	0.27	0.237	0.182	0.152	0.109	0.084	0.07
1086	0.378	0.271	0.237	0.182	0.152	0.109	0.084	0.07
1087	0.378	0.272	0.237	0.183	0.152	0.109	0.084	0.071
1088	0.379	0.272	0.237	0.183	0.153	0.109	0.084	0.071
1089	0.38	0.272	0.238	0.183	0.152	0.11	0.084	0.07
1090	0.38	0.273	0.238	0.183	0.153	0.11	0.084	0.071
1091	0.38	0.273	0.239	0.183	0.153	0.11	0.084	0.071
1092	0.381	0.273	0.239	0.184	0.153	0.11	0.084	0.071
1093	0.381	0.273	0.239	0.184	0.153	0.11	0.084	0.071
1094	0.382	0.274	0.24	0.185	0.154	0.111	0.085	0.072
1095	0.383	0.274	0.24	0.184	0.154	0.111	0.085	0.071
1096	0.383	0.275	0.24	0.185	0.154	0.111	0.085	0.072
1097	0.384	0.275	0.241	0.185	0.154	0.111	0.085	0.072
1098	0.384	0.275	0.241	0.185	0.155	0.111	0.085	0.071
1099	0.384	0.276	0.241	0.186	0.155	0.111	0.085	0.072
1100	0.385	0.276	0.242	0.186	0.155	0.111	0.085	0.072
1101	0.385	0.276	0.242	0.186	0.155	0.111	0.085	0.072
1102	0.384	0.277	0.241	0.186	0.155	0.112	0.086	0.072
1103	0.387	0.277	0.242	0.186	0.156	0.112	0.086	0.072
1104	0.387	0.277	0.243	0.187	0.155	0.112	0.086	0.072
1105	0.387	0.278	0.243	0.187	0.156	0.112	0.086	0.073
1106	0.388	0.278	0.243	0.187	0.156	0.112	0.086	0.073
1107	0.389	0.278	0.244	0.188	0.155	0.112	0.086	0.073
1108	0.389	0.279	0.244	0.188	0.157	0.112	0.086	0.073
1109	0.389	0.279	0.245	0.188	0.157	0.113	0.086	0.073
1110	0.39	0.28	0.245	0.188	0.157	0.113	0.087	0.073
1111	0.391	0.28	0.245	0.188	0.157	0.113	0.087	0.073
1112	0.391	0.281	0.246	0.189	0.157	0.114	0.087	0.073
1113	0.392	0.281	0.246	0.189	0.158	0.114	0.087	0.074
1114	0.392	0.281	0.246	0.189	0.158	0.113	0.087	0.074
1115	0.393	0.281	0.247	0.19	0.158	0.114	0.087	0.074
1116	0.393	0.282	0.247	0.19	0.158	0.114	0.087	0.073
1117	0.394	0.282	0.247	0.19	0.159	0.114	0.088	0.074
1118	0.394	0.282	0.248	0.19	0.159	0.114	0.087	0.074
1119	0.394	0.283	0.248	0.191	0.159	0.114	0.088	0.074
1120	0.395	0.283	0.248	0.191	0.159	0.114	0.088	0.074
1121	0.396	0.284	0.249	0.191	0.159	0.115	0.088	0.074
1122	0.396	0.284	0.249	0.192	0.16	0.114	0.088	0.074
1123	0.396	0.285	0.25	0.192	0.16	0.115	0.088	0.074
1124	0.397	0.285	0.25	0.192	0.161	0.115	0.088	0.075
1125	0.397	0.285	0.25	0.192	0.161	0.115	0.088	0.074
1126	0.398	0.285	0.25	0.193	0.161	0.115	0.088	0.075
1127	0.398	0.286	0.251	0.193	0.161	0.115	0.089	0.075
1128	0.399	0.286	0.251	0.193	0.161	0.115	0.089	0.076
1129	0.4	0.286	0.252	0.194	0.162	0.116	0.089	0.075
1130	0.399	0.287	0.252	0.194	0.162	0.116	0.089	0.075
1131	0.401	0.287	0.253	0.194	0.162	0.116	0.09	0.076
1132	0.401	0.287	0.253	0.195	0.163	0.116	0.089	0.076
1133	0.401	0.288	0.253	0.195	0.163	0.116	0.09	0.075
1134	0.401	0.288	0.253	0.194	0.162	0.115	0.089	0.075
1135	0.402	0.288	0.254	0.195	0.163	0.116	0.089	0.076
1136	0.402	0.289	0.255	0.196	0.164	0.117	0.09	0.077
1137	0.403	0.289	0.255	0.196	0.163	0.116	0.089	0.076
1138	0.403	0.289	0.256	0.196	0.164	0.116	0.09	0.076
1139	0.404	0.289	0.256	0.196	0.164	0.116	0.089	0.076
1140	0.404	0.29	0.256	0.196	0.164	0.116	0.09	0.076
1141	0.404	0.29	0.257	0.197	0.165	0.116	0.09	0.076
1142	0.405	0.29	0.257	0.198	0.165	0.116	0.09	0.076
1143	0.404	0.29	0.258	0.197	0.166	0.116	0.091	0.076
1144	0.404	0.29	0.257	0.198	0.165	0.116	0.089	0.076
1145	0.404	0.291	0.259	0.199	0.166	0.116	0.09	0.076
1146	0.405	0.291	0.259	0.198	0.166	0.116	0.09	0.076
1147	0.405	0.292	0.26	0.199	0.167	0.116	0.09	0.077
1148	0.405	0.292	0.26	0.199	0.167	0.116	0.089	0.076
1149	0.405	0.292	0.261	0.2	0.167	0.117	0.09	0.077
1150	0.405	0.292	0.261	0.199	0.167	0.116	0.089	0.077
1151	0.406	0.292	0.261	0.2	0.168	0.116	0.09	0.077
1152	0.405	0.293	0.261	0.2	0.167	0.117	0.089	0.077
1153	0.406	0.293	0.261	0.2	0.167	0.116	0.09	0.077
1154	0.406	0.293	0.262	0.2	0.168	0.117	0.09	0.078
1155	0.406	0.293	0.262	0.2	0.168	0.117	0.09	0.077
1156	0.407	0.293	0.262	0.2	0.168	0.116	0.09	0.078
1157	0.407	0.294	0.262	0.2	0.168	0.117	0.09	0.078
1158	0.407	0.293	0.262	0.2	0.168	0.117	0.09	0.078
1159	0.407	0.294	0.262	0.201	0.168	0.117	0.09	0.078
1160	0.407	0.294	0.262	0.2	0.168	0.117	0.09	0.078
1161	0.408	0.294	0.262	0.2	0.168	0.117	0.091	0.078
1162	0.408	0.294	0.262	0.2	0.168	0.118	0.091	0.078
1163	0.408	0.294	0.262	0.2	0.168	0.117	0.09	0.078
1164	0.408	0.294	0.261	0.2	0.168	0.117	0.091	0.077
1165	0.409	0.294	0.261	0.199	0.168	0.117	0.091	0.078
1166	0.409	0.295	0.261	0.2	0.168	0.117	0.091	0.078
1167	0.409	0.295	0.261	0.2	0.167	0.117	0.091	0.078
1168	0.409	0.295	0.261	0.199	0.167	0.118	0.091	0.077
1169	0.41	0.295	0.261	0.2	0.168	0.118	0.09	0.078
1170	0.41	0.295	0.261	0.199	0.167	0.118	0.091	0.078
1171	0.41	0.295	0.261	0.199	0.167	0.118	0.091	0.077
1172	0.411	0.296	0.261	0.199	0.167	0.118	0.091	0.077
1173	0.411	0.295	0.261	0.199	0.167	0.118	0.091	0.077
1174	0.412	0.296	0.261	0.199	0.167	0.118	0.091	0.078
[truncated: 226 more rows]

## Sheet: Fig. 2c
Fig. 2c
	anano (U/mg)
[truncated: 9 more rows]

## Sheet: Fig. 4c
Fig. 4c
[truncated: 803 more rows]

[truncated: 41 more sheets: Fig. 4d, Fig. 4e, Fig. 5a, Fig. 5b, Fig. 5c, Fig. 5d, Fig. 5e, Fig. 5f, Supplementary Fig. 1b, Supplementary Fig. 1c, Supplementary Fig. 1d, Supplementary Fig. 2a, Supplementary Fig. 2b, Supplementary Fig. 2c, Supplementary Fig. 3, Supplementary Fig. 4a, Supplementary Fig. 4b, Supplementary Fig. 6b, Supplementary Fig. 6c, Supplementary Fig. 6d …]
